# Supplementary material for: AT-hook peptides bind the major and minor groove of AT-rich DNA duplexes
Source: Nucleic Acids Res. 2022 Feb 25;50(5):2431–9. doi: 10.1093/nar/gkac115 (PMC8934665; doi:10.1093/nar/gkac115)
Supplement: gkac115_Supplemental_Files [file gkac115_supplemental_files.zip]

Archive with 2 entries (2 files):
- Supplementary Data-Figures_Final.pdf
- Supplementary Data-PDBs.xlsx
