# Supplementary material for: AT-hook peptides bind the major and minor groove of AT-rich DNA duplexes
Source: Nucleic Acids Res. 2022 Feb 25;50(5):2431–9. doi: 10.1093/nar/gkac115 (PMC8934665; doi:10.1093/nar/gkac115)
Supplement: gkac115_Supplemental_Files [file gkac115_supplemental_files.zip › Supplementary Data-PDBs.xlsx]

## Sheet: ATHP1+Hoescht+DNA
ATHP1 (major groove) and Hoescht (minor groove) bound to DNA FL876
GUA	H	-2.256	9.341	0.303
GUA	O	-1.74	9.04	-0.26
GUA	C	-2.672	8.396	-0.927
GUA	C	-3.344	7.235	-0.397
GUA	O	-2.593	5.994	-0.499
GUA	C	-2.477	5.399	0.464
GUA	N	-1.289	4.551	0.464
GUA	C	-1.265	3.177	0.464
GUA	N	-2.949	0.139	0.463
GUA	H	-2.717	-0.834	0.462
GUA	H	-3.921	0.373	0.463
GUA	N	-2.342	2.364	0.464
GUA	C	-1.999	1.087	0.464
GUA	N	-0.7	0.641	0.464
GUA	H	-0.53	-0.353	0.464
GUA	C	0.424	1.46	0.464
GUA	O	1.554	0.955	0.464
GUA	C	0.071	2.833	0.464
GUA	N	0.87	3.969	0.464
GUA	C	0.023	4.962	0.464
GUA	C	-2.396	6.566	1.196
GUA	C	-3.528	7.391	0.735
GUA	O	-4.769	6.805	1.017
GUA	P	-5.717	7.533	1.808
GUA	O	-6.555	8.576	1.334
GUA	O	-4.803	7.994	2.61
GUA	O	-6.651	6.361	2.228
GUA	C	-7.042	5.296	1.563
GUA	C	-6.917	3.96	2.093
GUA	O	-5.586	3.384	1.991
GUA	C	-5.147	2.966	2.954
GUA	N	-3.687	2.963	2.954
GUA	C	-2.872	1.857	2.954
GUA	N	-2.484	-1.595	2.953
GUA	H	-1.731	-2.253	2.952
GUA	H	-3.412	-1.967	2.953
GUA	N	-3.278	0.57	2.955
GUA	C	-2.259	-0.272	2.954
GUA	N	-0.942	0.117	2.954
GUA	H	-0.227	-0.595	2.954
GUA	C	-0.5	1.436	2.954
GUA	O	0.713	1.679	2.954
GUA	C	-1.583	2.35	2.954
GUA	N	-1.59	3.739	2.954
GUA	C	-2.856	4.058	2.954
GUA	C	-5.757	3.964	3.686
GUA	C	-7.157	3.981	3.225
GUA	O	-7.829	2.784	3.507
ADE	P	-8.975	2.809	4.297
ADE	O	-10.261	3.174	3.822
ADE	O	-8.496	3.715	5.099
ADE	O	-9.057	1.314	4.718
ADE	C	-8.758	0.218	4.053
ADE	C	-7.883	-0.798	4.583
ADE	O	-6.464	-0.498	4.481
ADE	C	-5.864	-0.583	5.444
ADE	N	-4.672	0.26	5.444
ADE	C	-2.594	0.978	5.444
ADE	N	-3.397	2.111	5.444
ADE	C	-4.617	1.633	5.444
ADE	N	-0.722	-0.456	5.444
ADE	C	-1.595	-1.469	5.444
ADE	N	-2.926	-1.438	5.444
ADE	C	-3.367	-0.169	5.444
ADE	C	-1.199	0.808	5.444
ADE	N	-0.329	1.82	5.444
ADE	H	0.648	1.669	5.555
ADE	H	-0.625	2.764	5.333
ADE	C	-6.94	-0.122	6.176
ADE	C	-8.091	-0.92	5.715
ADE	O	-7.945	-2.285	5.997
THY	P	-8.95	-2.913	6.789
THY	O	-10.211	-3.361	6.315
THY	O	-9.084	-1.898	7.59
THY	O	-8.15	-4.18	7.209
THY	C	-7.273	-4.9	6.544
THY	C	-5.97	-5.221	7.074
THY	O	-4.988	-4.154	6.971
THY	C	-4.449	-3.876	7.934
THY	N	-3.963	-2.488	7.934
THY	C	-4.85	-1.434	7.934
THY	C	-2.603	-2.279	7.934
THY	O	-1.79	-3.188	7.934
THY	N	-2.228	-0.958	7.934
THY	H	-1.234	-0.782	7.934
THY	C	-3.059	0.146	7.934
THY	O	-2.577	1.276	7.934
THY	C	-4.474	-0.148	7.934
THY	C	-5.479	0.965	7.934
THY	C	-5.592	-4.124	8.666
THY	C	-6.069	-5.441	8.205
THY	O	-5.16	-6.469	8.486
ADE	P	-5.604	-7.552	9.277
ADE	O	-6.372	-8.646	8.802
ADE	O	-6.302	-6.802	10.079
ADE	O	-4.219	-8.121	9.698
ADE	C	-3.087	-8.199	9.033
ADE	C	-1.839	-7.707	9.563
ADE	O	-1.656	-6.268	9.461
ADE	C	-1.378	-5.729	10.424
ADE	N	-1.782	-4.327	10.424
ADE	C	-1.777	-2.128	10.424
ADE	N	-3.111	-2.513	10.424
ADE	C	-3.061	-3.823	10.424
ADE	N	0.193	-0.832	10.424
ADE	C	0.863	-1.989	10.424
ADE	N	0.396	-3.236	10.424
ADE	C	-0.948	-3.235	10.424
ADE	C	-1.158	-0.866	10.424
ADE	N	-1.827	0.288	10.424
ADE	H	-1.351	1.168	10.424
ADE	H	-2.827	0.312	10.424
ADE	C	-2.167	-6.594	11.156
ADE	C	-1.792	-7.943	10.694
ADE	O	-0.455	-8.255	10.976
THY	P	-0.193	-9.41	11.769
THY	O	-0.184	-10.748	11.295
THY	O	-1.195	-9.203	12.57
THY	O	1.267	-9.072	12.189
THY	C	2.235	-8.48	11.524
THY	C	2.967	-7.355	12.053
THY	O	2.282	-6.077	11.951
THY	C	2.197	-5.477	12.914
THY	N	1.047	-4.561	12.914
THY	C	-0.241	-5.051	12.914
THY	C	1.296	-3.207	12.914
THY	O	2.422	-2.739	12.914
THY	N	0.172	-2.419	12.914
THY	H	0.332	-1.422	12.914
THY	C	-1.144	-2.841	12.914
THY	O	-2.052	-2.014	12.914
THY	C	-1.332	-4.274	12.914
THY	C	-2.714	-4.858	12.915
THY	C	2.055	-6.638	13.646
THY	C	3.143	-7.521	13.185
THY	O	4.413	-7.001	13.466
THY	P	5.294	-7.782	14.259
THY	O	6.076	-8.868	13.784
THY	O	4.357	-8.194	15.06
THY	O	6.288	-6.661	14.679
THY	C	6.734	-5.617	14.014
THY	C	6.679	-4.277	14.543
THY	O	5.38	-3.631	14.442
THY	C	4.964	-3.191	15.404
THY	N	3.495	-3.111	15.404
THY	C	2.73	-4.257	15.404
THY	C	2.914	-1.864	15.404
THY	O	3.561	-0.829	15.404
THY	N	1.541	-1.873	15.404
THY	H	1.094	-0.968	15.404
THY	C	0.713	-2.979	15.404
THY	O	-0.506	-2.831	15.404
THY	C	1.391	-4.255	15.404
THY	C	0.602	-5.531	15.404
THY	C	5.521	-4.22	16.136
THY	C	6.918	-4.31	15.675
THY	O	7.652	-3.15	15.957
GUA	P	8.863	-3.297	16.748
GUA	O	10.13	-3.729	16.274
GUA	O	8.338	-4.176	17.55
GUA	O	9.024	-1.808	17.168
GUA	C	8.783	-0.698	16.503
GUA	C	7.918	0.392	17.043
GUA	O	6.515	0.447	17.145
GUA	C	6.017	0.221	18.12
GUA	N	4.777	-0.582	18.095
GUA	C	3.499	-0.106	18.183
GUA	N	1.238	2.488	18.494
GUA	H	0.25	2.615	18.429
GUA	H	1.783	3.298	18.658
GUA	N	3.145	1.199	18.311
GUA	C	1.803	1.294	18.369
GUA	N	0.874	0.316	18.315
GUA	H	-0.108	0.511	18.368
GUA	C	1.294	-0.967	18.187
GUA	O	0.427	-1.839	18.142
GUA	C	2.683	-1.189	18.117
GUA	N	3.409	-2.337	17.989
GUA	C	4.672	-1.918	17.981
GUA	C	7.183	-0.488	18.632
GUA	C	8.349	0.185	18.129
GUA	O	8.636	1.448	18.576
CYT	P	9.406	1.518	19.626
CYT	O	10.619	2.356	19.522
CYT	O	9.579	0.151	20.032
CYT	O	8.373	2.295	20.332
CYT	C	7.784	3.517	20
CYT	C	6.682	3.935	20.71
CYT	O	5.494	3.231	20.478
CYT	C	4.915	2.592	21.314
CYT	N	4.192	1.367	21.012
CYT	C	4.84	0.244	20.717
CYT	C	4.177	-0.864	20.444
CYT	C	2.798	1.395	21.038
CYT	O	2.237	2.435	21.311
CYT	N	2.118	0.293	20.767
CYT	C	2.733	-0.808	20.477
CYT	N	2.044	-1.884	20.213
CYT	H	1.044	-1.892	20.224
CYT	H	2.501	-2.724	19.993
CYT	C	6.122	2.32	21.983
CYT	C	6.931	3.565	21.804
CYT	O	6.502	4.636	22.435
CYT	P	6.639	4.509	23.626
CYT	O	6.566	5.853	24.088
CYT	O	7.81	3.667	23.877
CYT	O	5.32	3.705	23.936
CYT	C	4.254	4.378	24.436
CYT	C	3.265	3.372	24.846
CYT	O	3.081	2.322	24.146
CYT	C	3.271	1.036	24.559
CYT	N	3.274	-0.195	23.716
CYT	C	4.394	-0.531	23.223
CYT	C	4.389	-1.497	22.553
CYT	C	2.026	-0.741	23.462
CYT	O	0.962	-0.284	23.828
CYT	N	1.936	-1.731	22.783
CYT	C	3.075	-2.172	22.32
CYT	N	2.918	-3.094	21.575
CYT	H	1.959	-3.106	21.379
CYT	H	3.642	-3.269	21.066
CYT	C	4.245	1.308	25.417
CYT	C	3.738	2.638	25.784
CYT	O	2.643	2.482	26.459
CYT	P	2.079	3.746	27.06
CYT	O	2.308	4.978	26.469
CYT	O	2.584	3.722	28.103
CYT	O	0.503	3.472	27.09
CYT	C	-0.286	3.676	26.213
CYT	C	-1.357	2.612	26.14
CYT	O	-0.809	1.449	25.7
CYT	C	-0.76	0.306	26.316
CYT	N	0.282	-0.874	25.904
CYT	C	1.583	-0.855	26.147
CYT	C	2.403	-1.784	25.814
CYT	C	-0.234	-1.78	25.2
CYT	O	-1.406	-1.669	24.873
CYT	N	0.542	-2.757	24.821
CYT	C	1.852	-2.832	25.112
CYT	N	2.625	-3.766	24.642
CYT	H	2.141	-4.074	24.034
CYT	H	3.632	-3.715	24.654
CYT	C	-0.915	0.897	27.365
CYT	C	-1.821	2.063	27.149
CYT	O	-3.184	1.653	27.074
CYT	P	-3.944	1.078	28.038
CYT	O	-5.17	1.868	28.226
CYT	O	-2.987	0.93	28.878
CYT	O	-4.385	-0.386	27.686
CYT	C	-4.762	-0.618	26.67
CYT	C	-4.629	-2.087	26.421
CYT	O	-3.278	-2.388	26.164
CYT	C	-2.959	-3.675	26.522
CYT	N	-1.481	-4.435	26.418
CYT	C	-0.346	-3.811	26.68
CYT	C	0.819	-4.412	26.59
CYT	C	-1.471	-5.68	25.932
CYT	O	-2.52	-6.167	25.564
CYT	N	-0.32	-6.357	25.809
CYT	C	0.848	-5.796	26.139
CYT	N	2	-6.466	25.918
CYT	H	1.795	-7.14	25.393
CYT	H	2.9	-6.013	25.945
CYT	C	-3.655	-3.707	27.54
CYT	C	-4.955	-3.028	27.288
CYT	O	-5.944	-3.966	26.977
CYT
CYT	P	-7.402	-3.459	26.661
CYT	O	-7.358	-2.01	26.439
CYT	O	-8.396	-3.923	27.406
CYT	O	-7.671	-4.237	25.633
CYT	C	-7.016	-3.824	24.735
CYT	C	-7.47	-2.437	24.444
CYT	O	-6.447	-1.493	24.623
CYT	C	-5.979	-0.802	23.771
CYT	N	-4.522	0.009	23.75
CYT	C	-3.365	-0.641	23.894
CYT	C	-2.218	0.005	23.885
CYT	C	-4.583	1.409	23.701
CYT	O	-5.683	2.015	23.71
CYT	N	-3.455	2.142	23.691
CYT	C	-2.248	1.505	23.757
CYT	N	-1.141	2.297	23.832
CYT	H	-1.438	3.216	24.004
CYT	H	-0.261	1.937	24.084
CYT	C	-6.416	-1.713	22.913
CYT	C	-7.71	-2.246	23.322
CYT	O	-8.781	-1.324	23.176
GUA	P	-9.562	-1.291	22.129
GUA	O	-11.014	-1.149	22.313
GUA	O	-9.12	-2.421	21.494
GUA	O	-9.039	0.064	21.625
GUA	C	-8.693	1.179	22.239
GUA	C	-7.994	2.233	21.62
GUA	O	-6.599	2.004	21.634
GUA	C	-6.009	1.759	20.691
GUA	N	-4.943	0.742	20.764
GUA	C	-3.596	0.982	20.81
GUA	N	-0.885	3.139	20.855
GUA	H	0.092	3.077	21.008
GUA	H	-1.249	4.048	20.702
GUA	N	-3.002	2.208	20.797
GUA	C	-1.665	2.062	20.855
GUA	N	-0.936	0.926	20.918
GUA	H	0.066	0.942	20.957
GUA	C	-1.591	-0.267	20.928
GUA	O	-0.903	-1.284	20.986
GUA	C	-3	-0.236	20.871
GUA	N	-3.931	-1.24	20.864
GUA	C	-5.09	-0.599	20.799
GUA	C	-7.202	1.312	20.061
GUA	C	-8.293	2.165	20.499
GUA	O	-8.279	3.482	20.088
GUA
CYT	P	-8.468	3.696	18.908
CYT	O	-9.385	4.833	18.726
CYT	O	-8.798	2.404	18.426
CYT	O	-7.006	4.129	18.546
CYT	C	-6.235	5.035	19.136
CYT	C	-5.157	5.672	18.5
CYT	O	-4.045	4.821	18.429
CYT	C	-3.834	4.166	17.507
CYT	N	-3.583	2.723	17.656
CYT	C	-4.552	1.875	17.973
CYT	C	-4.316	0.567	18.107
CYT	C	-2.3	2.246	17.459
CYT	O	-1.439	3.044	17.17
CYT	N	-2.048	0.936	17.588
CYT	C	-2.979	0.099	17.897
CYT	N	-2.71	-1.191	18.02
CYT	H	-1.799	-1.562	17.885
CYT	H	-3.409	-1.835	18.254
CYT	C	-5.125	4.461	16.939
CYT	C	-5.506	5.787	17.389
CYT	O	-4.514	6.985	17.341
ADE	P	-4.784	8.096	16.55
ADE	O	-5.433	9.265	17.025
ADE	O	-5.557	7.423	15.749
ADE	O	-3.347	8.518	16.13
ADE	C	-2.213	8.477	16.795
ADE	C	-1.023	7.857	16.265
ADE	O	-0.991	6.407	16.367
ADE	C	-0.771	5.842	15.404
ADE	N	-1.32	4.49	15.404
ADE	C	-1.545	2.302	15.404
ADE	N	-2.831	2.825	15.404
ADE	C	-2.644	4.122	15.404
ADE	N	0.279	0.807	15.404
ADE	C	1.066	1.888	15.404
ADE	N	0.732	3.177	15.404
ADE	C	-0.604	3.317	15.404
ADE	C	-1.061	0.983	15.404
ADE	N	-1.847	-0.096	15.404
ADE	H	-1.465	-1.02	15.404
ADE	H	-2.844	-0.016	15.404
ADE	C	-1.466	6.785	14.672
ADE	C	-0.951	8.087	15.133
ADE	O	0.41	8.257	14.851
ADE	P	0.79	9.37	14.061
ADE	O	0.938	10.7	14.535
ADE	O	-0.229	9.27	13.259
ADE	O	2.206	8.882	13.64
ADE	C	3.107	8.192	14.305
ADE	C	3.717	6.997	13.775
ADE	O	2.903	5.797	13.877
ADE	C	2.755	5.209	12.914
ADE	N	1.525	4.424	12.914
ADE	C	0.074	2.771	12.914
ADE	N	-0.672	3.943	12.914
ADE	C	0.232	4.892	12.914
ADE	N	0.695	0.496	12.914
ADE	C	1.963	0.922	12.914
ADE	N	2.437	2.165	12.914
ADE	C	1.429	3.053	12.914
ADE	C	-0.295	1.415	12.914
ADE	N	-1.561	0.992	12.914
ADE	H	-1.786	0.018	12.914
ADE	H	-2.327	1.635	12.914
ADE	C	2.736	6.38	12.182
ADE	C	3.909	7.143	12.643
ADE	O	5.118	6.493	12.361
THY	P	6.078	7.186	11.568
THY	O	6.97	8.184	12.043
THY	O	5.189	7.694	10.767
THY	O	6.95	5.967	11.148
THY	C	7.284	4.882	11.813
THY	C	7.09	3.555	11.284
THY	O	5.73	3.049	11.386
THY	C	5.27	2.655	10.424
THY	N	3.801	2.729	10.424
THY	C	3.16	3.948	10.424
THY	C	3.093	1.549	10.424
THY	O	3.628	0.452	10.424
THY	N	1.729	1.701	10.424
THY	H	1.19	0.847	10.424
THY	C	1.02	2.888	10.424
THY	O	-0.207	2.868	10.424
THY	C	1.828	4.087	10.424
THY	C	1.178	5.439	10.423
THY	C	5.931	3.62	9.691
THY	C	7.331	3.563	10.152
THY	O	7.94	2.333	9.871
ADE	P	9.109	2.335	9.081
ADE	O	10.413	2.633	9.555
ADE	O	8.679	3.265	8.279
ADE	O	9.113	0.838	8.66
ADE	C	8.758	-0.24	9.325
ADE	C	7.83	-1.209	8.795
ADE	O	6.429	-0.835	8.897
ADE	C	5.825	-0.889	7.934
ADE	N	4.68	0.015	7.934
ADE	C	2.641	0.841	7.934
ADE	N	3.502	1.931	7.934
ADE	C	4.696	1.389	7.934
ADE	N	0.697	-0.493	7.934
ADE	C	1.516	-1.551	7.934
ADE	N	2.846	-1.589	7.934
ADE	C	3.353	-0.345	7.934
ADE	C	1.24	0.744	7.934
ADE	N	0.423	1.801	7.934
ADE	H	-0.571	1.693	7.934
ADE	H	0.778	2.736	7.934
ADE	C	6.924	-0.485	7.202
ADE	C	8.031	-1.343	7.663
ADE	O	7.815	-2.698	7.381
THY	P	8.785	-3.377	6.588
THY	O	10.021	-3.891	7.063
THY	O	8.972	-2.371	5.787
THY	O	7.921	-4.601	6.168
THY	C	7.006	-5.274	6.834
THY	C	5.689	-5.526	6.304
THY	O	4.764	-4.409	6.406
THY	C	4.24	-4.104	5.444
THY	N	3.827	-2.692	5.444
THY	C	4.768	-1.686	5.444
THY	C	2.48	-2.412	5.444
THY	O	1.62	-3.277	5.444
THY	N	2.175	-1.073	5.444
THY	H	1.192	-0.845	5.444
THY	C	3.063	-0.014	5.444
THY	O	2.64	1.139	5.444
THY	C	4.46	-0.382	5.444
THY	C	5.522	0.677	5.443
THY	C	5.369	-4.411	4.711
THY	C	5.776	-5.751	5.172
THY	O	4.814	-6.731	4.891
CYT	P	5.246	-7.857	4.1
CYT	O	5.961	-8.987	4.575
CYT	O	5.978	-7.141	3.298
CYT	O	3.835	-8.36	3.679
CYT	C	2.7	-8.385	4.344
CYT	C	1.478	-7.834	3.815
CYT	O	1.363	-6.389	3.917
CYT	C	1.11	-5.838	2.954
CYT	N	1.584	-4.447	2.954
CYT	C	2.917	-4.144	2.954
CYT	C	3.337	-2.873	2.954
CYT	C	0.63	-3.427	2.954
CYT	O	-0.573	-3.731	2.953
CYT	N	1.039	-2.137	2.954
CYT	C	2.344	-1.853	2.954
CYT	N	2.703	-0.566	2.953
CYT	H	2.022	0.166	2.953
CYT	H	3.665	-0.292	2.952
CYT	C	1.857	-6.739	2.221
CYT	C	1.419	-8.068	2.682
CYT	O	0.068	-8.317	2.401
CYT	P	-0.275	-9.443	1.61
CYT	O	-0.347	-10.779	2.085
CYT	O	0.736	-9.284	0.808
CYT	O	-1.717	-9.036	1.189
CYT	C	-2.657	-8.399	1.854
CYT	C	-3.334	-7.242	1.325
CYT	O	-2.59	-5.997	1.427
CYT	C	-2.477	-5.402	0.464
CYT	N	-1.285	-4.542	0.464
CYT	C	-0.023	-5.068	0.464
CYT	C	1.056	-4.275	0.464
CYT	C	-1.472	-3.158	0.464
CYT	O	-2.628	-2.709	0.463
CYT	N	-0.391	-2.344	0.464
CYT	C	0.837	-2.868	0.464
CYT	N	1.875	-2.027	0.463
CYT	H	1.744	-1.036	0.463
CYT	H	2.818	-2.361	0.462
CYT	C	-2.39	-6.569	-0.269
CYT	C	-3.517	-7.399	0.192
CYT	O	-4.762	-6.819	-0.089
CYT	H	-4.81	-6.774	-0.807
CYT
UNL	O	4.946	-8.39	9.86
UNL	C	5.392	-7.251	9.914
UNL	C	6.833	-6.996	10.151
UNL	C	7.28	-5.748	10.358
UNL	C	6.35	-4.62	10.413
UNL	C	4.987	-4.834	9.918
UNL	C	6.702	-3.446	10.998
UNL	N	7.93	-3.162	11.604
UNL	H	8.789	-3.624	11.365
UNL	C	7.854	-1.88	12.165
UNL	C	8.716	-1.227	13.01
UNL	C	8.251	-0.054	13.624
UNL	C	6.94	0.445	13.401
UNL	C	6.09	-0.233	12.509
UNL	C	6.558	-1.381	11.913
UNL	N	5.844	-2.359	11.203
UNL	H	5.103	-2.138	10.563
UNL	C	4.518	-6.072	9.708
UNL	C	6.469	1.601	14.177
UNL	N	7.135	2.722	14.414
UNL	C	6.333	3.481	15.237
UNL	H	8.058	2.972	14.059
UNL	C	6.543	4.739	15.802
UNL	C	5.149	2.824	15.508
UNL	C	5.532	5.288	16.618
UNL	C	4.321	4.618	16.889
UNL	C	4.138	3.347	16.321
UNL	N	5.251	1.647	14.82
UNL	H	4.554	0.921	14.814
UNL	N	3.338	5.198	17.669
UNL	C	3.331	5.047	19.131
UNL	C	3.229	6.436	19.813
UNL	N	2.124	7.303	19.341
UNL	C	0.827	6.804	19.793
UNL	C	2.188	7.393	17.863
UNL	C	2.266	6.039	17.117
UNL
GLY	C	-4.883	0.463	12.007
GLY	N	-5.655	1.596	11.505
GLY	H	-6.638	1.585	11.389
GLY	C	-5.781	-0.547	12.68
GLY	O	-6.995	-0.361	12.807
ARG	C	-4.686	2.669	11.238
ARG	O	-3.493	2.463	11.458
ARG	C	-5.185	3.99	10.702
ARG	N	-5.041	4.052	9.25
ARG	H	-5.658	3.609	8.615
ARG	C	-6.678	4.221	11.067
ARG	C	-7.07	5.694	11.38
ARG	C	-5.857	6.536	11.808
ARG	N	-6.262	7.492	12.88
ARG	H	-6.303	7.142	13.816
ARG	C	-6.573	8.771	12.693
ARG	N	-6.565	9.351	11.525
ARG	N	-6.901	9.483	13.724
ARG	H	-6.315	8.829	10.71
ARG	H	-6.808	10.318	11.445
ARG	H	-6.916	9.067	14.635
ARG	H	-7.139	10.447	13.611
GLY	C	-3.847	4.87	8.99
GLY	O	-3.217	5.33	9.947
GLY	C	-3.43	5.122	7.562
GLY	N	-2.392	6.146	7.493
GLY	H	-2.556	7.11	7.649
ARG	C	-1.143	5.446	7.16
ARG	O	-1.166	4.227	7.007
ARG	C	0.13	6.246	7.017
ARG	N	0.705	6.079	5.686
ARG	H	0.261	6.375	4.852
ARG	C	-0.121	7.761	7.267
ARG	C	0.929	8.474	8.164
ARG	C	0.347	8.872	9.531
ARG	N	-1.139	8.967	9.437
ARG	H	-1.518	9.508	8.688
ARG	C	-2.001	8.391	10.269
ARG	N	-1.642	7.662	11.289
ARG	N	-3.268	8.558	10.056
ARG	H	-0.672	7.512	11.479
ARG	H	-2.337	7.253	11.881
ARG	H	-3.576	9.109	9.281
ARG	H	-3.937	8.135	10.667
LYS	C	2.003	5.416	5.878
LYS	O	2.368	5.132	7.028
LYS	C	2.852	5.101	4.668
LYS	N	2.467	5.931	3.53
LYS	H	3.163	6.694	3.405
LYS	H	1.527	6.343	3.703
LYS	H	2.436	5.347	2.67
LYS	C	4.359	5.314	4.977
LYS	C	5.264	4.176	4.441
LYS	C	5.262	4.014	2.918
LYS	C	4.723	2.623	2.559
LYS	N	3.454	2.765	1.823
LYS	H	3.635	3.212	0.901
LYS	H	2.798	3.356	2.373
LYS	H	3.032	1.825	1.676
ARG	N	-5.193	-1.789	13.2
ARG	H	-4.254	-2.1	13.186
ARG	C	-6.293	-2.55	13.785
ARG	C	-6.411	-3.912	13.041
ARG	C	-7.859	-4.365	12.701
ARG	C	-8.194	-4.156	11.215
ARG	N	-8.22	-2.696	10.907
ARG	H	-7.346	-2.253	10.713
ARG	C	-9.31	-1.936	10.871
ARG	N	-10.51	-2.385	11.111
ARG	N	-9.177	-0.681	10.58
ARG	H	-10.648	-3.349	11.338
ARG	H	-11.294	-1.765	11.069
ARG	H	-8.27	-0.305	10.39
ARG	H	-9.981	-0.087	10.546
ARG	C	-6.085	-2.749	15.267
ARG	O	-5.358	-3.635	15.71
PRO	N	-6.773	-1.854	16.209
PRO	C	-8.189	-1.901	15.922
PRO	C	-6.408	-2.253	17.561
PRO	C	-8.747	-2.666	17.124
PRO	C	-7.776	-2.301	18.257
PRO	C	-5.679	-3.608	17.574
PRO	O	-6.274	-4.64	17.265
ARG	N	-4.262	-3.671	17.96
ARG	H	-3.646	-2.946	18.234
ARG	C	-3.875	-5.075	17.871
ARG	C	-2.895	-5.25	16.677
ARG	C	-2.829	-6.679	16.068
ARG	C	-4.198	-7.153	15.554
ARG	N	-4.008	-8.225	14.533
ARG	H	-3.335	-8.935	14.733
ARG	C	-4.66	-8.31	13.377
ARG	N	-5.557	-7.447	12.99
ARG	N	-4.393	-9.305	12.592
ARG	H	-5.787	-6.668	13.573
ARG	H	-6.016	-7.564	12.109
ARG	H	-3.711	-9.984	12.859
ARG	H	-4.87	-9.393	11.717
ARG	C	-3.256	-5.548	19.165
ARG	O	-3.9	-6.171	20.006
LYS	N	-1.839	-5.255	19.426
LYS	H	-1.178	-4.772	18.87
LYS	C	-1.536	-5.831	20.734
LYS	C	-0.554	-7.021	20.558
LYS	C	0.291	-6.936	19.262
LYS	C	1.803	-7.064	19.47
LYS	C	2.494	-5.795	18.955
LYS	N	1.494	-4.725	18.788
LYS	H	1.744	-4.142	17.964
LYS	H	1.478	-4.13	19.641
LYS	H	0.555	-5.147	18.643
LYS	C	-0.961	-4.788	21.664
LYS	O	0.197	-4.354	21.422
LYS	O	-1.668	-4.406	22.634
LYS

## Sheet: ATHP2+Hoescht+DNA
ATHP2 (major groove) and Hoescht (minor groove) bound to DNA FL876
GUA	H	-2.256	9.341	0.303
GUA	O	-1.74	9.04	-0.26
GUA	C	-2.672	8.396	-0.927
GUA	C	-3.344	7.235	-0.397
GUA	O	-2.593	5.994	-0.499
GUA	C	-2.477	5.399	0.464
GUA	N	-1.289	4.551	0.464
GUA	C	-1.265	3.177	0.464
GUA	N	-2.949	0.139	0.463
GUA	H	-2.717	-0.834	0.462
GUA	H	-3.921	0.373	0.463
GUA	N	-2.342	2.364	0.464
GUA	C	-1.999	1.087	0.464
GUA	N	-0.7	0.641	0.464
GUA	H	-0.53	-0.353	0.464
GUA	C	0.424	1.46	0.464
GUA	O	1.554	0.955	0.464
GUA	C	0.071	2.833	0.464
GUA	N	0.87	3.969	0.464
GUA	C	0.023	4.962	0.464
GUA	C	-2.396	6.566	1.196
GUA	C	-3.528	7.391	0.735
GUA	O	-4.769	6.805	1.017
GUA	P	-5.717	7.533	1.808
GUA	O	-6.555	8.576	1.334
GUA	O	-4.803	7.994	2.61
GUA	O	-6.651	6.361	2.228
GUA	C	-7.042	5.296	1.563
GUA	C	-6.917	3.96	2.093
GUA	O	-5.586	3.384	1.991
GUA	C	-5.147	2.966	2.954
GUA	N	-3.687	2.963	2.954
GUA	C	-2.872	1.857	2.954
GUA	N	-2.484	-1.595	2.953
GUA	H	-1.731	-2.253	2.952
GUA	H	-3.412	-1.967	2.953
GUA	N	-3.278	0.57	2.955
GUA	C	-2.259	-0.272	2.954
GUA	N	-0.942	0.117	2.954
GUA	H	-0.227	-0.595	2.954
GUA	C	-0.5	1.436	2.954
GUA	O	0.713	1.679	2.954
GUA	C	-1.583	2.35	2.954
GUA	N	-1.59	3.739	2.954
GUA	C	-2.856	4.058	2.954
GUA	C	-5.757	3.964	3.686
GUA	C	-7.157	3.981	3.225
GUA	O	-7.829	2.784	3.507
ADE	P	-8.975	2.809	4.297
ADE	O	-10.261	3.174	3.822
ADE	O	-8.496	3.715	5.099
ADE	O	-9.057	1.314	4.718
ADE	C	-8.758	0.218	4.053
ADE	C	-7.883	-0.798	4.583
ADE	O	-6.464	-0.498	4.481
ADE	C	-5.864	-0.583	5.444
ADE	N	-4.672	0.26	5.444
ADE	C	-2.594	0.978	5.444
ADE	N	-3.397	2.111	5.444
ADE	C	-4.617	1.633	5.444
ADE	N	-0.722	-0.456	5.444
ADE	C	-1.595	-1.469	5.444
ADE	N	-2.926	-1.438	5.444
ADE	C	-3.367	-0.169	5.444
ADE	C	-1.199	0.808	5.444
ADE	N	-0.329	1.82	5.444
ADE	H	0.648	1.669	5.555
ADE	H	-0.625	2.764	5.333
ADE	C	-6.94	-0.122	6.176
ADE	C	-8.091	-0.92	5.715
ADE	O	-7.945	-2.285	5.997
THY	P	-8.95	-2.913	6.789
THY	O	-10.211	-3.361	6.315
THY	O	-9.084	-1.898	7.59
THY	O	-8.15	-4.18	7.209
THY	C	-7.273	-4.9	6.544
THY	C	-5.97	-5.221	7.074
THY	O	-4.988	-4.154	6.971
THY	C	-4.449	-3.876	7.934
THY	N	-3.963	-2.488	7.934
THY	C	-4.85	-1.434	7.934
THY	C	-2.603	-2.279	7.934
THY	O	-1.79	-3.188	7.934
THY	N	-2.228	-0.958	7.934
THY	H	-1.234	-0.782	7.934
THY	C	-3.059	0.146	7.934
THY	O	-2.577	1.276	7.934
THY	C	-4.474	-0.148	7.934
THY	C	-5.479	0.965	7.934
THY	C	-5.592	-4.124	8.666
THY	C	-6.069	-5.441	8.205
THY	O	-5.16	-6.469	8.486
ADE	P	-5.604	-7.552	9.277
ADE	O	-6.372	-8.646	8.802
ADE	O	-6.302	-6.802	10.079
ADE	O	-4.219	-8.121	9.698
ADE	C	-3.087	-8.199	9.033
ADE	C	-1.839	-7.707	9.563
ADE	O	-1.656	-6.268	9.461
ADE	C	-1.378	-5.729	10.424
ADE	N	-1.782	-4.327	10.424
ADE	C	-1.777	-2.128	10.424
ADE	N	-3.111	-2.513	10.424
ADE	C	-3.061	-3.823	10.424
ADE	N	0.193	-0.832	10.424
ADE	C	0.863	-1.989	10.424
ADE	N	0.396	-3.236	10.424
ADE	C	-0.948	-3.235	10.424
ADE	C	-1.158	-0.866	10.424
ADE	N	-1.827	0.288	10.424
ADE	H	-1.351	1.168	10.424
ADE	H	-2.827	0.312	10.424
ADE	C	-2.167	-6.594	11.156
ADE	C	-1.792	-7.943	10.694
ADE	O	-0.455	-8.255	10.976
THY	P	-0.193	-9.41	11.769
THY	O	-0.184	-10.748	11.295
THY	O	-1.195	-9.203	12.57
THY	O	1.267	-9.072	12.189
THY	C	2.235	-8.48	11.524
THY	C	2.967	-7.355	12.053
THY	O	2.282	-6.077	11.951
THY	C	2.197	-5.477	12.914
THY	N	1.047	-4.561	12.914
THY	C	-0.241	-5.051	12.914
THY	C	1.296	-3.207	12.914
THY	O	2.422	-2.739	12.914
THY	N	0.172	-2.419	12.914
THY	H	0.332	-1.422	12.914
THY	C	-1.144	-2.841	12.914
THY	O	-2.052	-2.014	12.914
THY	C	-1.332	-4.274	12.914
THY	C	-2.714	-4.858	12.915
THY	C	2.055	-6.638	13.646
THY	C	3.143	-7.521	13.185
THY	O	4.413	-7.001	13.466
THY	P	5.294	-7.782	14.259
THY	O	6.076	-8.868	13.784
THY	O	4.357	-8.194	15.06
THY	O	6.288	-6.661	14.679
THY	C	6.734	-5.617	14.014
THY	C	6.679	-4.277	14.543
THY	O	5.38	-3.631	14.442
THY	C	4.964	-3.191	15.404
THY	N	3.495	-3.111	15.404
THY	C	2.73	-4.257	15.404
THY	C	2.914	-1.864	15.404
THY	O	3.561	-0.829	15.404
THY	N	1.541	-1.873	15.404
THY	H	1.094	-0.968	15.404
THY	C	0.713	-2.979	15.404
THY	O	-0.506	-2.831	15.404
THY	C	1.391	-4.255	15.404
THY	C	0.602	-5.531	15.404
THY	C	5.521	-4.22	16.136
THY	C	6.918	-4.31	15.675
THY	O	7.652	-3.15	15.957
GUA	P	8.863	-3.297	16.748
GUA	O	10.13	-3.729	16.274
GUA	O	8.338	-4.176	17.55
GUA	O	9.024	-1.808	17.168
GUA	C	8.783	-0.698	16.503
GUA	C	7.918	0.392	17.043
GUA	O	6.515	0.447	17.145
GUA	C	6.017	0.221	18.12
GUA	N	4.777	-0.582	18.095
GUA	C	3.499	-0.106	18.183
GUA	N	1.238	2.488	18.494
GUA	H	0.25	2.615	18.429
GUA	H	1.783	3.298	18.658
GUA	N	3.145	1.199	18.311
GUA	C	1.803	1.294	18.369
GUA	N	0.874	0.316	18.315
GUA	H	-0.108	0.511	18.368
GUA	C	1.294	-0.967	18.187
GUA	O	0.427	-1.839	18.142
GUA	C	2.683	-1.189	18.117
GUA	N	3.409	-2.337	17.989
GUA	C	4.672	-1.918	17.981
GUA	C	7.183	-0.488	18.632
GUA	C	8.349	0.185	18.129
GUA	O	8.636	1.448	18.576
CYT	P	9.406	1.518	19.626
CYT	O	10.619	2.356	19.522
CYT	O	9.579	0.151	20.032
CYT	O	8.373	2.295	20.332
CYT	C	7.784	3.517	20
CYT	C	6.682	3.935	20.71
CYT	O	5.494	3.231	20.478
CYT	C	4.915	2.592	21.314
CYT	N	4.192	1.367	21.012
CYT	C	4.84	0.244	20.717
CYT	C	4.177	-0.864	20.444
CYT	C	2.798	1.395	21.038
CYT	O	2.237	2.435	21.311
CYT	N	2.118	0.293	20.767
CYT	C	2.733	-0.808	20.477
CYT	N	2.044	-1.884	20.213
CYT	H	1.044	-1.892	20.224
CYT	H	2.501	-2.724	19.993
CYT	C	6.122	2.32	21.983
CYT	C	6.931	3.565	21.804
CYT	O	6.502	4.636	22.435
CYT	P	6.639	4.509	23.626
CYT	O	6.566	5.853	24.088
CYT	O	7.81	3.667	23.877
CYT	O	5.32	3.705	23.936
CYT	C	4.254	4.378	24.436
CYT	C	3.265	3.372	24.846
CYT	O	3.081	2.322	24.146
CYT	C	3.271	1.036	24.559
CYT	N	3.274	-0.195	23.716
CYT	C	4.394	-0.531	23.223
CYT	C	4.389	-1.497	22.553
CYT	C	2.026	-0.741	23.462
CYT	O	0.962	-0.284	23.828
CYT	N	1.936	-1.731	22.783
CYT	C	3.075	-2.172	22.32
CYT	N	2.918	-3.094	21.575
CYT	H	1.959	-3.106	21.379
CYT	H	3.642	-3.269	21.066
CYT	C	4.245	1.308	25.417
CYT	C	3.738	2.638	25.784
CYT	O	2.643	2.482	26.459
CYT	P	2.079	3.746	27.06
CYT	O	2.308	4.978	26.469
CYT	O	2.584	3.722	28.103
CYT	O	0.503	3.472	27.09
CYT	C	-0.286	3.676	26.213
CYT	C	-1.357	2.612	26.14
CYT	O	-0.809	1.449	25.7
CYT	C	-0.76	0.306	26.316
CYT	N	0.282	-0.874	25.904
CYT	C	1.583	-0.855	26.147
CYT	C	2.403	-1.784	25.814
CYT	C	-0.234	-1.78	25.2
CYT	O	-1.406	-1.669	24.873
CYT	N	0.542	-2.757	24.821
CYT	C	1.852	-2.832	25.112
CYT	N	2.625	-3.766	24.642
CYT	H	2.141	-4.074	24.034
CYT	H	3.632	-3.715	24.654
CYT	C	-0.915	0.897	27.365
CYT	C	-1.821	2.063	27.149
CYT	O	-3.184	1.653	27.074
CYT	P	-3.944	1.078	28.038
CYT	O	-5.17	1.868	28.226
CYT	O	-2.987	0.93	28.878
CYT	O	-4.385	-0.386	27.686
CYT	C	-4.762	-0.618	26.67
CYT	C	-4.629	-2.087	26.421
CYT	O	-3.278	-2.388	26.164
CYT	C	-2.959	-3.675	26.522
CYT	N	-1.481	-4.435	26.418
CYT	C	-0.346	-3.811	26.68
CYT	C	0.819	-4.412	26.59
CYT	C	-1.471	-5.68	25.932
CYT	O	-2.52	-6.167	25.564
CYT	N	-0.32	-6.357	25.809
CYT	C	0.848	-5.796	26.139
CYT	N	2	-6.466	25.918
CYT	H	1.795	-7.14	25.393
CYT	H	2.9	-6.013	25.945
CYT	C	-3.655	-3.707	27.54
CYT	C	-4.955	-3.028	27.288
CYT	O	-5.944	-3.966	26.977
D
CYT	P	-7.402	-3.459	26.661
CYT	O	-7.358	-2.01	26.439
CYT	O	-8.396	-3.923	27.406
CYT	O	-7.671	-4.237	25.633
CYT	C	-7.016	-3.824	24.735
CYT	C	-7.47	-2.437	24.444
CYT	O	-6.447	-1.493	24.623
CYT	C	-5.979	-0.802	23.771
CYT	N	-4.522	0.009	23.75
CYT	C	-3.365	-0.641	23.894
CYT	C	-2.218	0.005	23.885
CYT	C	-4.583	1.409	23.701
CYT	O	-5.683	2.015	23.71
CYT	N	-3.455	2.142	23.691
CYT	C	-2.248	1.505	23.757
CYT	N	-1.141	2.297	23.832
CYT	H	-1.438	3.216	24.004
CYT	H	-0.261	1.937	24.084
CYT	C	-6.416	-1.713	22.913
CYT	C	-7.71	-2.246	23.322
CYT	O	-8.781	-1.324	23.176
GUA	P	-9.562	-1.291	22.129
GUA	O	-11.014	-1.149	22.313
GUA	O	-9.12	-2.421	21.494
GUA	O	-9.039	0.064	21.625
GUA	C	-8.693	1.179	22.239
GUA	C	-7.994	2.233	21.62
GUA	O	-6.599	2.004	21.634
GUA	C	-6.009	1.759	20.691
GUA	N	-4.943	0.742	20.764
GUA	C	-3.596	0.982	20.81
GUA	N	-0.885	3.139	20.855
GUA	H	0.092	3.077	21.008
GUA	H	-1.249	4.048	20.702
GUA	N	-3.002	2.208	20.797
GUA	C	-1.665	2.062	20.855
GUA	N	-0.936	0.926	20.918
GUA	H	0.066	0.942	20.957
GUA	C	-1.591	-0.267	20.928
GUA	O	-0.903	-1.284	20.986
GUA	C	-3	-0.236	20.871
GUA	N	-3.931	-1.24	20.864
GUA	C	-5.09	-0.599	20.799
GUA	C	-7.202	1.312	20.061
GUA	C	-8.293	2.165	20.499
GUA	O	-8.279	3.482	20.088
D
CYT	P	-8.468	3.696	18.908
CYT	O	-9.385	4.833	18.726
CYT	O	-8.798	2.404	18.426
CYT	O	-7.006	4.129	18.546
CYT	C	-6.235	5.035	19.136
CYT	C	-5.157	5.672	18.5
CYT	O	-4.045	4.821	18.429
CYT	C	-3.834	4.166	17.507
CYT	N	-3.583	2.723	17.656
CYT	C	-4.552	1.875	17.973
CYT	C	-4.316	0.567	18.107
CYT	C	-2.3	2.246	17.459
CYT	O	-1.439	3.044	17.17
CYT	N	-2.048	0.936	17.588
CYT	C	-2.979	0.099	17.897
CYT	N	-2.71	-1.191	18.02
CYT	H	-1.799	-1.562	17.885
CYT	H	-3.409	-1.835	18.254
CYT	C	-5.125	4.461	16.939
CYT	C	-5.506	5.787	17.389
CYT	O	-4.514	6.985	17.341
ADE	P	-4.784	8.096	16.55
ADE	O	-5.433	9.265	17.025
ADE	O	-5.557	7.423	15.749
ADE	O	-3.347	8.518	16.13
ADE	C	-2.213	8.477	16.795
ADE	C	-1.023	7.857	16.265
ADE	O	-0.991	6.407	16.367
ADE	C	-0.771	5.842	15.404
ADE	N	-1.32	4.49	15.404
ADE	C	-1.545	2.302	15.404
ADE	N	-2.831	2.825	15.404
ADE	C	-2.644	4.122	15.404
ADE	N	0.279	0.807	15.404
ADE	C	1.066	1.888	15.404
ADE	N	0.732	3.177	15.404
ADE	C	-0.604	3.317	15.404
ADE	C	-1.061	0.983	15.404
ADE	N	-1.847	-0.096	15.404
ADE	H	-1.465	-1.02	15.404
ADE	H	-2.844	-0.016	15.404
ADE	C	-1.466	6.785	14.672
ADE	C	-0.951	8.087	15.133
ADE	O	0.41	8.257	14.851
ADE	P	0.79	9.37	14.061
ADE	O	0.938	10.7	14.535
ADE	O	-0.229	9.27	13.259
ADE	O	2.206	8.882	13.64
ADE	C	3.107	8.192	14.305
ADE	C	3.717	6.997	13.775
ADE	O	2.903	5.797	13.877
ADE	C	2.755	5.209	12.914
ADE	N	1.525	4.424	12.914
ADE	C	0.074	2.771	12.914
ADE	N	-0.672	3.943	12.914
ADE	C	0.232	4.892	12.914
ADE	N	0.695	0.496	12.914
ADE	C	1.963	0.922	12.914
ADE	N	2.437	2.165	12.914
ADE	C	1.429	3.053	12.914
ADE	C	-0.295	1.415	12.914
ADE	N	-1.561	0.992	12.914
ADE	H	-1.786	0.018	12.914
ADE	H	-2.327	1.635	12.914
ADE	C	2.736	6.38	12.182
ADE	C	3.909	7.143	12.643
ADE	O	5.118	6.493	12.361
THY	P	6.078	7.186	11.568
THY	O	6.97	8.184	12.043
THY	O	5.189	7.694	10.767
THY	O	6.95	5.967	11.148
THY	C	7.284	4.882	11.813
THY	C	7.09	3.555	11.284
THY	O	5.73	3.049	11.386
THY	C	5.27	2.655	10.424
THY	N	3.801	2.729	10.424
THY	C	3.16	3.948	10.424
THY	C	3.093	1.549	10.424
THY	O	3.628	0.452	10.424
THY	N	1.729	1.701	10.424
THY	H	1.19	0.847	10.424
THY	C	1.02	2.888	10.424
THY	O	-0.207	2.868	10.424
THY	C	1.828	4.087	10.424
THY	C	1.178	5.439	10.423
THY	C	5.931	3.62	9.691
THY	C	7.331	3.563	10.152
THY	O	7.94	2.333	9.871
ADE	P	9.109	2.335	9.081
ADE	O	10.413	2.633	9.555
ADE	O	8.679	3.265	8.279
ADE	O	9.113	0.838	8.66
ADE	C	8.758	-0.24	9.325
ADE	C	7.83	-1.209	8.795
ADE	O	6.429	-0.835	8.897
ADE	C	5.825	-0.889	7.934
ADE	N	4.68	0.015	7.934
ADE	C	2.641	0.841	7.934
ADE	N	3.502	1.931	7.934
ADE	C	4.696	1.389	7.934
ADE	N	0.697	-0.493	7.934
ADE	C	1.516	-1.551	7.934
ADE	N	2.846	-1.589	7.934
ADE	C	3.353	-0.345	7.934
ADE	C	1.24	0.744	7.934
ADE	N	0.423	1.801	7.934
ADE	H	-0.571	1.693	7.934
ADE	H	0.778	2.736	7.934
ADE	C	6.924	-0.485	7.202
ADE	C	8.031	-1.343	7.663
ADE	O	7.815	-2.698	7.381
THY	P	8.785	-3.377	6.588
THY	O	10.021	-3.891	7.063
THY	O	8.972	-2.371	5.787
THY	O	7.921	-4.601	6.168
THY	C	7.006	-5.274	6.834
THY	C	5.689	-5.526	6.304
THY	O	4.764	-4.409	6.406
THY	C	4.24	-4.104	5.444
THY	N	3.827	-2.692	5.444
THY	C	4.768	-1.686	5.444
THY	C	2.48	-2.412	5.444
THY	O	1.62	-3.277	5.444
THY	N	2.175	-1.073	5.444
THY	H	1.192	-0.845	5.444
THY	C	3.063	-0.014	5.444
THY	O	2.64	1.139	5.444
THY	C	4.46	-0.382	5.444
THY	C	5.522	0.677	5.443
THY	C	5.369	-4.411	4.711
THY	C	5.776	-5.751	5.172
THY	O	4.814	-6.731	4.891
CYT	P	5.246	-7.857	4.1
CYT	O	5.961	-8.987	4.575
CYT	O	5.978	-7.141	3.298
CYT	O	3.835	-8.36	3.679
CYT	C	2.7	-8.385	4.344
CYT	C	1.478	-7.834	3.815
CYT	O	1.363	-6.389	3.917
CYT	C	1.11	-5.838	2.954
CYT	N	1.584	-4.447	2.954
CYT	C	2.917	-4.144	2.954
CYT	C	3.337	-2.873	2.954
CYT	C	0.63	-3.427	2.954
CYT	O	-0.573	-3.731	2.953
CYT	N	1.039	-2.137	2.954
CYT	C	2.344	-1.853	2.954
CYT	N	2.703	-0.566	2.953
CYT	H	2.022	0.166	2.953
CYT	H	3.665	-0.292	2.952
CYT	C	1.857	-6.739	2.221
CYT	C	1.419	-8.068	2.682
CYT	O	0.068	-8.317	2.401
CYT	P	-0.275	-9.443	1.61
CYT	O	-0.347	-10.779	2.085
CYT	O	0.736	-9.284	0.808
CYT	O	-1.717	-9.036	1.189
CYT	C	-2.657	-8.399	1.854
CYT	C	-3.334	-7.242	1.325
CYT	O	-2.59	-5.997	1.427
CYT	C	-2.477	-5.402	0.464
CYT	N	-1.285	-4.542	0.464
CYT	C	-0.023	-5.068	0.464
CYT	C	1.056	-4.275	0.464
CYT	C	-1.472	-3.158	0.464
CYT	O	-2.628	-2.709	0.463
CYT	N	-0.391	-2.344	0.464
CYT	C	0.837	-2.868	0.464
CYT	N	1.875	-2.027	0.463
CYT	H	1.744	-1.036	0.463
CYT	H	2.818	-2.361	0.462
CYT	C	-2.39	-6.569	-0.269
CYT	C	-3.517	-7.399	0.192
CYT	O	-4.762	-6.819	-0.089
CYT	H	-4.81	-6.774	-0.807
D
ARG	C	-5.537	2.312	12.001
ARG	N	-4.407	3.15	12.393
ARG	H	-3.562	2.851	12.893
ARG	C	-6.356	1.914	13.206
ARG	O	-7.579	1.817	13.158
ARG	C	-4.997	1.067	11.244
ARG	C	-5.134	-0.286	11.999
ARG	C	-6.274	-1.151	11.434
ARG	N	-7.242	-0.286	10.697
ARG	C	-8.504	-0.605	10.426
ARG	N	-9.058	-1.728	10.785
ARG	N	-9.225	0.247	9.768
ARG	H	-8.436	-2.355	11.3
ARG	H	-10.035	-1.897	10.537
ARG	H	-8.774	1.124	9.496
ARG	H	-10.192	-0.014	9.568
ARG	H	-6.964	0.635	10.346
PRO	C	-4.721	4.509	11.929
PRO	O	-5.78	4.723	11.338
PRO	C	-3.725	5.653	12.184
PRO	N	-3.18	6.176	10.939
PRO	C	-3.634	7.503	10.584
PRO	C	-4.792	7.728	11.559
PRO	C	-4.385	6.901	12.789
ARG	C	-3.555	5.258	9.854
ARG	O	-4.22	4.261	10.121
ARG	C	-3.109	5.571	8.445
ARG	N	-1.662	5.436	8.313
ARG	H	-1.09	4.633	8.598
ARG	C	-3.796	4.631	7.413
ARG	C	-4.472	5.342	6.207
ARG	C	-5.37	6.508	6.653
ARG	N	-6.792	6.057	6.7
ARG	C	-7.456	5.722	7.803
ARG	N	-6.936	5.756	8.997
ARG	N	-8.688	5.342	7.686
ARG	H	-5.961	6.066	9.019
ARG	H	-7.511	5.481	9.793
ARG	H	-9.08	5.323	6.742
ARG	H	-9.181	5.088	8.543
ARG	H	-7.348	5.978	5.843
LYS	C	-1.187	6.681	7.691
LYS	O	-2.011	7.561	7.404
LYS	C	0.289	6.847	7.42
LYS	N	0.602	6.551	6.024
LYS	H	0.423	7.191	5.171
LYS	C	0.758	8.287	7.761
LYS	C	2.159	8.341	8.418
LYS	C	3.303	8.706	7.468
LYS	C	4.108	7.443	7.134
LYS	N	3.869	6.424	8.171
LYS	H	2.93	6.529	8.574
LYS	H	3.905	5.477	7.778
LYS	H	4.589	6.552	8.868
3
PRO	C	1.207	5.213	6.011
PRO	O	1.35	4.595	7.067
PRO	C	1.658	4.592	4.678
PRO	N	1.334	5.453	3.55
PRO	C	2.472	6.078	2.913
PRO	H	0.376	5.604	3.233
PRO	C	3.602	5.799	3.908
PRO	C	3.184	4.471	4.556
GLY	N	-5.668	1.635	14.476
GLY	H	-4.605	1.682	14.66
GLY	C	-6.709	1.283	15.436
GLY	C	-6.855	-0.215	15.552
GLY	O	-7.953	-0.754	15.72
ARG	N	-5.655	-1.058	15.46
ARG	H	-4.689	-0.74	15.321
ARG	C	-6.111	-2.437	15.605
ARG	C	-5.602	-3.041	16.893
ARG	O	-4.452	-3.458	17.007
ARG	C	-5.637	-3.254	14.369
ARG	C	-6.707	-4.184	13.732
ARG	C	-6.828	-5.522	14.479
ARG	N	-5.66	-6.39	14.148
ARG	C	-5.709	-7.502	13.421
ARG	N	-6.806	-7.972	12.896
ARG	N	-4.61	-8.157	13.223
ARG	H	-7.637	-7.409	13.089
ARG	H	-6.761	-8.835	12.351
ARG	H	-3.761	-7.773	13.642
ARG	H	-4.668	-9.01	12.664
ARG	H	-4.72	-6.159	14.485
PRO	N	-6.511	-3.133	18.044
PRO	C	-5.785	-3.746	19.147
PRO	C	-7.698	-3.846	17.624
PRO	C	-6.779	-4.814	19.626
PRO	C	-7.554	-5.185	18.352
PRO	C	-4.443	-4.339	18.681
PRO	O	-3.416	-3.66	18.714
LYS	N	-4.388	-5.724	18.195
LYS	H	-5.212	-6.418	18.118
LYS	C	-2.995	-5.977	17.837
LYS	C	-2.885	-6.487	16.419
LYS	O	-3.416	-7.548	16.058
LYS	C	-2.378	-6.99	18.84
LYS	C	-0.864	-6.774	19.081
LYS	C	-0.408	-5.312	19.045
LYS	C	-0.287	-4.785	20.48
LYS	N	-1.506	-4.035	20.832
LYS	H	-2.229	-4.668	21.195
LYS	H	-1.323	-3.353	21.576
LYS	H	-1.809	-3.572	19.986
UNL	O	4.946	-8.39	9.86
UNL	C	5.392	-7.251	9.914
UNL	C	6.833	-6.996	10.151
UNL	C	7.28	-5.748	10.358
UNL	C	6.35	-4.62	10.413
UNL	C	4.987	-4.834	9.918
UNL	C	6.702	-3.446	10.998
UNL	N	7.93	-3.162	11.604
UNL	H	8.789	-3.624	11.365
UNL	C	7.854	-1.88	12.165
UNL	C	8.716	-1.227	13.01
UNL	C	8.251	-0.054	13.624
UNL	C	6.94	0.445	13.401
UNL	C	6.09	-0.233	12.509
UNL	C	6.558	-1.381	11.913
UNL	N	5.844	-2.359	11.203
UNL	H	5.103	-2.138	10.563
UNL	C	4.518	-6.072	9.708
UNL	C	6.469	1.601	14.177
UNL	N	7.135	2.722	14.414
UNL	C	6.333	3.481	15.237
UNL	H	8.058	2.972	14.059
UNL	C	6.543	4.739	15.802
UNL	C	5.149	2.824	15.508
UNL	C	5.532	5.288	16.618
UNL	C	4.321	4.618	16.889
UNL	C	4.138	3.347	16.321
UNL	N	5.251	1.647	14.82
UNL	H	4.554	0.921	14.814
UNL	N	3.338	5.198	17.669
UNL	C	3.331	5.047	19.131
UNL	C	3.229	6.436	19.813
UNL	N	2.124	7.303	19.341
UNL	C	0.827	6.804	19.793
UNL	C	2.188	7.393	17.863
UNL	C	2.266	6.039	17.117

## Sheet: ATHP3+Hoescht+DNA
ATHP3 (major groove) and Hoescht (minor groove) bound to DNA FL876
ARG	C	-6.08	-1.569	13.928
ARG	N	-5.125	-0.477	13.771
ARG	H	-4.162	-0.446	14.123
ARG	C	-6.386	-1.815	15.386
ARG	O	-5.62	-2.441	16.116
ARG	C	-5.501	-2.843	13.248
ARG	C	-6.47	-4.056	13.165
ARG	C	-7.627	-3.805	12.184
ARG	N	-7.334	-2.593	11.364
ARG	C	-8.233	-1.894	10.677
ARG	N	-9.503	-2.187	10.644
ARG	N	-7.828	-0.864	10.003
ARG	H	-9.756	-3.009	11.197
ARG	H	-10.13	-1.6	10.091
ARG	H	-6.83	-0.649	10.043
ARG	H	-8.533	-0.341	9.481
ARG	H	-6.38	-2.225	11.286
GLY	C	-5.819	0.57	13.008
GLY	O	-6.986	0.379	12.654
GLY	C	-5.082	1.846	12.68
GLY	N	-5.86	2.68	11.767
GLY	H	-6.157	2.434	10.758
ARG	C	-6.156	3.922	12.495
ARG	O	-5.744	4.052	13.645
ARG	C	-6.958	5.001	11.806
ARG	N	-6.808	4.919	10.356
ARG	H	-6.888	4.075	9.776
ARG	C	-8.469	4.899	12.161
ARG	C	-9.112	3.5	11.949
ARG	C	-9.895	3.031	13.187
ARG	N	-9.03	2.147	14.024
ARG	C	-8.32	2.54	15.077
ARG	N	-8.3	3.767	15.516
ARG	N	-7.608	1.657	15.702
ARG	H	-8.884	4.413	14.98
ARG	H	-7.727	3.989	16.332
ARG	H	-7.637	0.701	15.344
ARG	H	-7.068	1.979	16.508
ARG	H	-8.937	1.149	13.812
PRO	C	-6.52	6.283	9.893
PRO	O	-6.452	7.204	10.707
PRO	C	-6.304	6.551	8.393
PRO	N	-4.915	6.351	8.008
PRO	C	-4.671	5.186	7.186
PRO	C	-5.994	4.423	7.292
PRO	C	-7.031	5.539	7.493
ARG	C	-4.115	6.222	9.234
ARG	O	-4.678	6.293	10.324
ARG	C	-2.624	6.005	9.116
ARG	N	-2.129	6.475	7.826
ARG	H	-2.289	7.396	7.404
ARG	C	-1.854	6.743	10.248
ARG	C	-1.381	8.184	9.907
ARG	C	-2.212	9.253	10.636
ARG	N	-3.399	8.616	11.278
ARG	C	-3.875	8.913	12.483
ARG	N	-3.351	9.819	13.261
ARG	N	-4.914	8.269	12.912
ARG	H	-2.536	10.29	12.864
ARG	H	-3.775	9.987	14.176
ARG	H	-5.311	7.564	12.287
ARG	H	-5.263	8.51	13.84
ARG	H	-3.929	7.882	10.795
LYS	C	-1.355	5.364	7.252
LYS	O	-1.256	4.308	7.893
LYS	C	-0.706	5.546	5.901
LYS	N	-1.475	6.468	5.07
LYS	H	-1.69	7.478	5.387
LYS	H	-1.819	6.15	4.165
LYS	C	0.747	6.073	6.049
LYS	C	1.739	5.005	6.575
LYS	C	3.046	5.565	7.144
LYS	C	4.223	5.059	6.3
LYS	N	3.782	3.918	5.479
LYS	H	4.546	3.587	4.878
LYS	H	3.513	3.119	6.063
LYS	H	2.997	4.246	4.935
PRO	N	-7.636	-1.287	15.952
PRO	C	-7.688	-1.656	17.358
PRO	C	-8.735	-1.781	15.15
PRO	C	-9.112	-2.22	17.485
PRO	C	-9.401	-2.79	16.087
PRO	C	-6.602	-2.684	17.715
PRO	O	-5.466	-2.314	18.012
ARG	N	-6.923	-4.12	17.703
ARG	H	-7.827	-4.546	17.474
ARG	C	-5.696	-4.815	18.082
ARG	C	-5.526	-6.085	17.281
ARG	O	-6.159	-7.106	17.536
ARG	C	-5.739	-5.111	19.608
ARG	C	-4.397	-5.581	20.237
ARG	C	-3.213	-4.709	19.788
ARG	N	-2.66	-3.971	20.962
ARG	C	-2.023	-4.525	21.99
ARG	N	-1.796	-5.805	22.091
ARG	N	-1.605	-3.754	22.943
ARG	H	-2.15	-6.356	21.306
ARG	H	-1.3	-6.154	22.913
ARG	H	-1.791	-2.755	22.845
ARG	H	-1.119	-4.2	23.723
ARG	H	-2.753	-2.952	21.037
LYS	N	-4.574	-6.098	16.16
LYS	H	-3.955	-5.278	15.826
LYS	C	-4.632	-7.441	15.59
LYS	C	-3.277	-8.109	15.64
LYS	O	-2.286	-7.626	15.074
LYS	C	-5.156	-7.36	14.13
LYS	C	-6.57	-7.967	13.949
LYS	C	-6.697	-8.971	12.801
LYS	C	-5.332	-9.625	12.546
LYS	N	-5.432	-10.53	11.387
LYS	H	-4.498	-10.821	11.074
LYS	H	-5.933	-11.391	11.627
LYS	H	-5.922	-10.018	10.667
TRP	N	-3.132	-9.369	16.382
TRP	H	-3.848	-9.858	16.879
TRP	C	-1.731	-9.762	16.251
TRP	C	-1.613	-11.166	15.707
TRP	O	-0.881	-12.007	16.225
TRP	C	-1.046	-9.678	17.643
TRP	C	0.319	-8.983	17.645
TRP	C	1.526	-9.541	17.173
TRP	N	2.617	-8.677	17.391
TRP	C	2.049	-7.576	18.015
TRP	H	3.609	-8.843	17.185
TRP	C	0.652	-7.754	18.173
TRP	C	2.67	-6.399	18.485
TRP	C	-0.133	-6.761	18.814
TRP	C	0.501	-5.604	19.265
TRP	C	1.881	-5.423	19.101
11
GUA		-2.256	9.341	0.303
GUA		-1.74	9.04	-0.26
GUA		-2.672	8.396	-0.927
GUA		-3.344	7.235	-0.397
GUA		-2.593	5.994	-0.499
GUA		-2.477	5.399	0.464
GUA		-1.289	4.551	0.464
GUA		-1.265	3.177	0.464
GUA		-2.949	0.139	0.463
GUA		-2.717	-0.834	0.462
GUA		-3.921	0.373	0.463
GUA		-2.342	2.364	0.464
GUA		-1.999	1.087	0.464
GUA		-0.7	0.641	0.464
GUA		-0.53	-0.353	0.464
GUA		0.424	1.46	0.464
GUA		1.554	0.955	0.464
GUA		0.071	2.833	0.464
GUA		0.87	3.969	0.464
GUA		0.023	4.962	0.464
GUA		-2.396	6.566	1.196
GUA		-3.528	7.391	0.735
GUA		-4.769	6.805	1.017
GUA		-5.717	7.533	1.808
GUA		-6.555	8.576	1.334
GUA		-4.803	7.994	2.61
GUA		-6.651	6.361	2.228
GUA		-7.042	5.296	1.563
GUA		-6.917	3.96	2.093
GUA		-5.586	3.384	1.991
GUA		-5.147	2.966	2.954
GUA		-3.687	2.963	2.954
GUA		-2.872	1.857	2.954
GUA		-2.484	-1.595	2.953
GUA		-3.412	-1.967	2.953
GUA		-1.731	-2.253	2.952
GUA		-3.278	0.57	2.955
GUA		-2.259	-0.272	2.954
GUA		-0.942	0.117	2.954
GUA		-0.227	-0.595	2.954
GUA		-0.5	1.436	2.954
GUA		0.713	1.679	2.954
GUA		-1.583	2.35	2.954
GUA		-1.59	3.739	2.954
GUA		-2.856	4.058	2.954
GUA		-5.757	3.964	3.686
GUA		-7.157	3.981	3.225
GUA		-7.829	2.784	3.507
ADE		-8.975	2.809	4.297
ADE		-10.261	3.174	3.822
ADE		-8.496	3.715	5.099
ADE		-9.057	1.314	4.718
ADE		-8.758	0.218	4.053
ADE		-7.883	-0.798	4.583
ADE		-6.464	-0.498	4.481
ADE		-5.864	-0.583	5.444
ADE		-4.672	0.26	5.444
ADE		-2.594	0.978	5.444
ADE		-3.397	2.111	5.444
ADE		-4.617	1.633	5.444
ADE		-0.722	-0.456	5.444
ADE		-1.595	-1.469	5.444
ADE		-2.926	-1.438	5.444
ADE		-3.367	-0.169	5.444
ADE		-1.199	0.808	5.444
ADE		-0.329	1.82	5.444
ADE		0.648	1.669	5.555
ADE		-0.625	2.764	5.333
ADE		-6.94	-0.122	6.176
ADE		-8.091	-0.92	5.715
ADE		-7.945	-2.285	5.997
THY		-8.95	-2.913	6.789
THY		-10.211	-3.361	6.315
THY		-9.084	-1.898	7.59
THY		-8.15	-4.18	7.209
THY		-7.273	-4.9	6.544
THY		-5.97	-5.221	7.074
THY		-4.988	-4.154	6.971
THY		-4.449	-3.876	7.934
THY		-3.963	-2.488	7.934
THY		-4.85	-1.434	7.934
THY		-2.603	-2.279	7.934
THY		-1.79	-3.188	7.934
THY		-2.228	-0.958	7.934
THY		-1.234	-0.782	7.934
THY		-3.059	0.146	7.934
THY		-2.577	1.276	7.934
THY		-4.474	-0.148	7.934
THY		-5.479	0.965	7.934
THY		-5.592	-4.124	8.666
THY		-6.069	-5.441	8.205
THY		-5.16	-6.469	8.486
ADE		-5.604	-7.552	9.277
ADE		-6.372	-8.646	8.802
ADE		-6.302	-6.802	10.079
ADE		-4.219	-8.121	9.698
ADE		-3.087	-8.199	9.033
ADE		-1.839	-7.707	9.563
ADE		-1.656	-6.268	9.461
ADE		-1.378	-5.729	10.424
ADE		-1.782	-4.327	10.424
ADE		-1.777	-2.128	10.424
ADE		-3.111	-2.513	10.424
ADE		-3.061	-3.823	10.424
ADE		0.193	-0.832	10.424
ADE		0.863	-1.989	10.424
ADE		0.396	-3.236	10.424
ADE		-0.948	-3.235	10.424
ADE		-1.158	-0.866	10.424
ADE		-1.827	0.288	10.424
ADE		-2.827	0.312	10.424
ADE		-1.351	1.168	10.424
ADE		-2.167	-6.594	11.156
ADE		-1.792	-7.943	10.694
ADE		-0.455	-8.255	10.976
THY		-0.193	-9.41	11.769
THY		-0.184	-10.748	11.295
THY		-1.195	-9.203	12.57
THY		1.267	-9.072	12.189
THY		2.235	-8.48	11.524
THY		2.967	-7.355	12.053
THY		2.282	-6.077	11.951
THY		2.197	-5.477	12.914
THY		1.047	-4.561	12.914
THY		-0.241	-5.051	12.914
THY		1.296	-3.207	12.914
THY		2.422	-2.739	12.914
THY		0.172	-2.419	12.914
THY		0.332	-1.422	12.914
THY		-1.144	-2.841	12.914
THY		-2.052	-2.014	12.914
THY		-1.332	-4.274	12.914
THY		-2.714	-4.858	12.915
THY		2.055	-6.638	13.646
THY		3.143	-7.521	13.185
THY		4.413	-7.001	13.466
THY		5.294	-7.782	14.259
THY		6.076	-8.868	13.784
THY		4.357	-8.194	15.06
THY		6.288	-6.661	14.679
THY		6.734	-5.617	14.014
THY		6.679	-4.277	14.543
THY		5.38	-3.631	14.442
THY		4.964	-3.191	15.404
THY		3.495	-3.111	15.404
THY		2.73	-4.257	15.404
THY		2.914	-1.864	15.404
THY		3.561	-0.829	15.404
THY		1.541	-1.873	15.404
THY		1.094	-0.968	15.404
THY		0.713	-2.979	15.404
THY		-0.506	-2.831	15.404
THY		1.391	-4.255	15.404
THY		0.602	-5.531	15.404
THY		5.521	-4.22	16.136
THY		6.918	-4.31	15.675
THY		7.652	-3.15	15.957
GUA		8.863	-3.297	16.748
GUA		10.13	-3.729	16.274
GUA		8.338	-4.176	17.55
GUA		9.024	-1.808	17.168
GUA		8.783	-0.698	16.503
GUA		7.918	0.392	17.043
GUA		6.515	0.447	17.145
GUA		6.017	0.221	18.12
GUA		4.777	-0.582	18.095
GUA		3.499	-0.106	18.183
GUA		1.238	2.488	18.494
GUA		0.25	2.615	18.429
GUA		1.783	3.298	18.658
GUA		3.145	1.199	18.311
GUA		1.803	1.294	18.369
GUA		0.874	0.316	18.315
GUA		-0.108	0.511	18.368
GUA		1.294	-0.967	18.187
GUA		0.427	-1.839	18.142
GUA		2.683	-1.189	18.117
GUA		3.409	-2.337	17.989
GUA		4.672	-1.918	17.981
GUA		7.183	-0.488	18.632
GUA		8.349	0.185	18.129
GUA		8.636	1.448	18.576
CYT		9.406	1.518	19.626
CYT		10.619	2.356	19.522
CYT		9.579	0.151	20.032
CYT		8.373	2.295	20.332
CYT		7.784	3.517	20
CYT		6.682	3.935	20.71
CYT		5.494	3.231	20.478
CYT		4.915	2.592	21.314
CYT		4.192	1.367	21.012
CYT		4.84	0.244	20.717
CYT		4.177	-0.864	20.444
CYT		2.798	1.395	21.038
CYT		2.237	2.435	21.311
CYT		2.118	0.293	20.767
CYT		2.733	-0.808	20.477
CYT		2.044	-1.884	20.213
CYT		1.044	-1.892	20.224
CYT		2.501	-2.724	19.993
CYT		6.122	2.32	21.983
CYT		6.931	3.565	21.804
CYT		6.502	4.636	22.435
CYT		6.639	4.509	23.626
CYT		6.566	5.853	24.088
CYT		7.81	3.667	23.877
CYT		5.32	3.705	23.936
CYT		4.254	4.378	24.436
CYT		3.265	3.372	24.846
CYT		3.081	2.322	24.146
CYT		3.271	1.036	24.559
CYT		3.274	-0.195	23.716
CYT		4.394	-0.531	23.223
CYT		4.389	-1.497	22.553
CYT		2.026	-0.741	23.462
CYT		0.962	-0.284	23.828
CYT		1.936	-1.731	22.783
CYT		3.075	-2.172	22.32
CYT		2.918	-3.094	21.575
CYT		1.959	-3.106	21.379
CYT		3.642	-3.269	21.066
CYT		4.245	1.308	25.417
CYT		3.738	2.638	25.784
CYT		2.643	2.482	26.459
CYT		2.079	3.746	27.06
CYT		2.308	4.978	26.469
CYT		2.584	3.722	28.103
CYT		0.503	3.472	27.09
CYT		-0.286	3.676	26.213
CYT		-1.357	2.612	26.14
CYT		-0.809	1.449	25.7
CYT		-0.76	0.306	26.316
CYT		0.282	-0.874	25.904
CYT		1.583	-0.855	26.147
CYT		2.403	-1.784	25.814
CYT		-0.234	-1.78	25.2
CYT		-1.406	-1.669	24.873
CYT		0.542	-2.757	24.821
CYT		1.852	-2.832	25.112
CYT		2.625	-3.766	24.642
CYT		2.141	-4.074	24.034
CYT		3.632	-3.715	24.654
CYT		-0.915	0.897	27.365
CYT		-1.821	2.063	27.149
CYT		-3.184	1.653	27.074
CYT		-3.944	1.078	28.038
CYT		-5.17	1.868	28.226
CYT		-2.987	0.93	28.878
CYT		-4.385	-0.386	27.686
CYT		-4.762	-0.618	26.67
CYT		-4.629	-2.087	26.421
CYT		-3.278	-2.388	26.164
CYT		-2.959	-3.675	26.522
CYT		-1.481	-4.435	26.418
CYT		-0.346	-3.811	26.68
CYT		0.819	-4.412	26.59
CYT		-1.471	-5.68	25.932
CYT		-2.52	-6.167	25.564
CYT		-0.32	-6.357	25.809
CYT		0.848	-5.796	26.139
CYT		2	-6.466	25.918
CYT		1.795	-7.14	25.393
CYT		2.9	-6.013	25.945
CYT		-3.655	-3.707	27.54
CYT		-4.955	-3.028	27.288
CYT		-5.944	-3.966	26.977
CYT		-7.402	-3.459	26.661
CYT		-7.358	-2.01	26.439
CYT		-8.396	-3.923	27.406
CYT		-7.671	-4.237	25.633
CYT		-7.016	-3.824	24.735
CYT		-7.47	-2.437	24.444
CYT		-6.447	-1.493	24.623
CYT		-5.979	-0.802	23.771
CYT		-4.522	0.009	23.75
CYT		-3.365	-0.641	23.894
CYT		-2.218	0.005	23.885
CYT		-4.583	1.409	23.701
CYT		-5.683	2.015	23.71
CYT		-3.455	2.142	23.691
CYT		-2.248	1.505	23.757
CYT		-1.141	2.297	23.832
CYT		-1.438	3.216	24.004
CYT		-0.261	1.937	24.084
CYT		-6.416	-1.713	22.913
CYT		-7.71	-2.246	23.322
CYT		-8.781	-1.324	23.176
GUA		-9.562	-1.291	22.129
GUA		-11.014	-1.149	22.313
GUA		-9.12	-2.421	21.494
GUA		-9.039	0.064	21.625
GUA		-8.693	1.179	22.239
GUA		-7.994	2.233	21.62
GUA		-6.599	2.004	21.634
GUA		-6.009	1.759	20.691
GUA		-4.943	0.742	20.764
GUA		-3.596	0.982	20.81
GUA		-0.885	3.139	20.855
GUA		-1.249	4.048	20.702
GUA		0.092	3.077	21.008
GUA		-3.002	2.208	20.797
GUA		-1.665	2.062	20.855
GUA		-0.936	0.926	20.918
GUA		0.066	0.942	20.957
GUA		-1.591	-0.267	20.928
GUA		-0.903	-1.284	20.986
GUA		-3	-0.236	20.871
GUA		-3.931	-1.24	20.864
GUA		-5.09	-0.599	20.799
GUA		-7.202	1.312	20.061
GUA		-8.293	2.165	20.499
GUA		-8.279	3.482	20.088
CYT		-8.468	3.696	18.908
CYT		-9.385	4.833	18.726
CYT		-8.798	2.404	18.426
CYT		-7.006	4.129	18.546
CYT		-6.235	5.035	19.136
CYT		-5.157	5.672	18.5
CYT		-4.045	4.821	18.429
CYT		-3.834	4.166	17.507
CYT		-3.583	2.723	17.656
CYT		-4.552	1.875	17.973
CYT		-4.316	0.567	18.107
CYT		-2.3	2.246	17.459
CYT		-1.439	3.044	17.17
CYT		-2.048	0.936	17.588
CYT		-2.979	0.099	17.897
CYT		-2.71	-1.191	18.02
CYT		-1.799	-1.562	17.885
CYT		-3.409	-1.835	18.254
CYT		-5.125	4.461	16.939
CYT		-5.506	5.787	17.389
CYT		-4.514	6.985	17.341
ADE		-4.784	8.096	16.55
ADE		-5.433	9.265	17.025
ADE		-5.557	7.423	15.749
ADE		-3.347	8.518	16.13
ADE		-2.213	8.477	16.795
ADE		-1.023	7.857	16.265
ADE		-0.991	6.407	16.367
ADE		-0.771	5.842	15.404
ADE		-1.32	4.49	15.404
ADE		-1.545	2.302	15.404
ADE		-2.831	2.825	15.404
ADE		-2.644	4.122	15.404
ADE		0.279	0.807	15.404
ADE		1.066	1.888	15.404
ADE		0.732	3.177	15.404
ADE		-0.604	3.317	15.404
ADE		-1.061	0.983	15.404
ADE		-1.847	-0.096	15.404
ADE		-2.844	-0.016	15.404
ADE		-1.465	-1.02	15.404
ADE		-1.466	6.785	14.672
ADE		-0.951	8.087	15.133
ADE		0.41	8.257	14.851
ADE		0.79	9.37	14.061
ADE		0.938	10.7	14.535
ADE		-0.229	9.27	13.259
ADE		2.206	8.882	13.64
ADE		3.107	8.192	14.305
ADE		3.717	6.997	13.775
ADE		2.903	5.797	13.877
ADE		2.755	5.209	12.914
ADE		1.525	4.424	12.914
ADE		0.074	2.771	12.914
ADE		-0.672	3.943	12.914
ADE		0.232	4.892	12.914
ADE		0.695	0.496	12.914
ADE		1.963	0.922	12.914
ADE		2.437	2.165	12.914
ADE		1.429	3.053	12.914
ADE		-0.295	1.415	12.914
ADE		-1.561	0.992	12.914
ADE		-2.327	1.635	12.914
ADE		-1.786	0.018	12.914
ADE		2.736	6.38	12.182
ADE		3.909	7.143	12.643
ADE		5.118	6.493	12.361
THY		6.078	7.186	11.568
THY		6.97	8.184	12.043
THY		5.189	7.694	10.767
THY		6.95	5.967	11.148
THY		7.284	4.882	11.813
THY		7.09	3.555	11.284
THY		5.73	3.049	11.386
THY		5.27	2.655	10.424
THY		3.801	2.729	10.424
THY		3.16	3.948	10.424
THY		3.093	1.549	10.424
THY		3.628	0.452	10.424
THY		1.729	1.701	10.424
THY		1.19	0.847	10.424
THY		1.02	2.888	10.424
THY		-0.207	2.868	10.424
THY		1.828	4.087	10.424
THY		1.178	5.439	10.423
THY		5.931	3.62	9.691
THY		7.331	3.563	10.152
THY		7.94	2.333	9.871
ADE		9.109	2.335	9.081
ADE		10.413	2.633	9.555
ADE		8.679	3.265	8.279
ADE		9.113	0.838	8.66
ADE		8.758	-0.24	9.325
ADE		7.83	-1.209	8.795
ADE		6.429	-0.835	8.897
ADE		5.825	-0.889	7.934
ADE		4.68	0.015	7.934
ADE		2.641	0.841	7.934
ADE		3.502	1.931	7.934
ADE		4.696	1.389	7.934
ADE		0.697	-0.493	7.934
ADE		1.516	-1.551	7.934
ADE		2.846	-1.589	7.934
ADE		3.353	-0.345	7.934
ADE		1.24	0.744	7.934
ADE		0.423	1.801	7.934
ADE		0.778	2.736	7.934
ADE		-0.571	1.693	7.934
ADE		6.924	-0.485	7.202
ADE		8.031	-1.343	7.663
ADE		7.815	-2.698	7.381
THY		8.785	-3.377	6.588
THY		10.021	-3.891	7.063
THY		8.972	-2.371	5.787
THY		7.921	-4.601	6.168
THY		7.006	-5.274	6.834
THY		5.689	-5.526	6.304
THY		4.764	-4.409	6.406
THY		4.24	-4.104	5.444
THY		3.827	-2.692	5.444
THY		4.768	-1.686	5.444
THY		2.48	-2.412	5.444
THY		1.62	-3.277	5.444
THY		2.175	-1.073	5.444
THY		1.192	-0.845	5.444
THY		3.063	-0.014	5.444
THY		2.64	1.139	5.444
THY		4.46	-0.382	5.444
THY		5.522	0.677	5.443
THY		5.369	-4.411	4.711
THY		5.776	-5.751	5.172
THY		4.814	-6.731	4.891
CYT		5.246	-7.857	4.1
CYT		5.961	-8.987	4.575
CYT		5.978	-7.141	3.298
CYT		3.835	-8.36	3.679
CYT		2.7	-8.385	4.344
CYT		1.478	-7.834	3.815
CYT		1.363	-6.389	3.917
CYT		1.11	-5.838	2.954
CYT		1.584	-4.447	2.954
CYT		2.917	-4.144	2.954
CYT		3.337	-2.873	2.954
CYT		0.63	-3.427	2.954
CYT		-0.573	-3.731	2.953
CYT		1.039	-2.137	2.954
CYT		2.344	-1.853	2.954
CYT		2.703	-0.566	2.953
CYT		2.022	0.166	2.953
CYT		3.665	-0.292	2.952
CYT		1.857	-6.739	2.221
CYT		1.419	-8.068	2.682
CYT		0.068	-8.317	2.401
CYT		-0.275	-9.443	1.61
CYT		-0.347	-10.779	2.085
CYT		0.736	-9.284	0.808
CYT		-1.717	-9.036	1.189
CYT		-2.657	-8.399	1.854
CYT		-3.334	-7.242	1.325
CYT		-2.59	-5.997	1.427
CYT		-2.477	-5.402	0.464
CYT		-1.285	-4.542	0.464
CYT		-0.023	-5.068	0.464
CYT		1.056	-4.275	0.464
CYT		-1.472	-3.158	0.464
CYT		-2.628	-2.709	0.463
CYT		-0.391	-2.344	0.464
CYT		0.837	-2.868	0.464
CYT		1.875	-2.027	0.463
CYT		1.744	-1.036	0.463
CYT		2.818	-2.361	0.462
CYT		-2.39	-6.569	-0.269
CYT		-3.517	-7.399	0.192
CYT		-4.762	-6.819	-0.089
CYT		-4.81	-6.774	-0.807
UNL	O	4.946	-8.39	9.86
UNL	C	5.392	-7.251	9.914
UNL	C	6.833	-6.996	10.151
UNL	C	7.28	-5.748	10.358
UNL	C	6.35	-4.62	10.413
UNL	C	4.987	-4.834	9.918
UNL	C	6.702	-3.446	10.998
UNL	N	7.93	-3.162	11.604
UNL	H	8.789	-3.624	11.365
UNL	C	7.854	-1.88	12.165
UNL	C	8.716	-1.227	13.01
UNL	C	8.251	-0.054	13.624
UNL	C	6.94	0.445	13.401
UNL	C	6.09	-0.233	12.509
UNL	C	6.558	-1.381	11.913
UNL	N	5.844	-2.359	11.203
UNL	H	5.103	-2.138	10.563
UNL	C	4.518	-6.072	9.708
UNL	C	6.469	1.601	14.177
UNL	N	7.135	2.722	14.414
UNL	C	6.333	3.481	15.237
UNL	H	8.058	2.972	14.059
UNL	C	6.543	4.739	15.802
UNL	C	5.149	2.824	15.508
UNL	C	5.532	5.288	16.618
UNL	C	4.321	4.618	16.889
UNL	C	4.138	3.347	16.321
UNL	N	5.251	1.647	14.82
UNL	H	4.554	0.921	14.814
UNL	N	3.338	5.198	17.669
UNL	C	3.331	5.047	19.131
UNL	C	3.229	6.436	19.813
UNL	N	2.124	7.303	19.341
UNL	C	0.827	6.804	19.793
UNL	C	2.188	7.393	17.863
UNL	C	2.266	6.039	17.117
1

## Sheet: ATHP1 (major groove)+DNA
ATHP1 (major groove) bound to DNA FL876
GUA		-2.256	9.341	0.303
GUA		-1.74	9.04	-0.26
GUA		-2.672	8.396	-0.927
GUA		-3.344	7.235	-0.397
GUA		-2.593	5.994	-0.499
GUA		-2.477	5.399	0.464
GUA		-1.289	4.551	0.464
GUA		-1.265	3.177	0.464
GUA		-2.949	0.139	0.463
GUA		-2.717	-0.834	0.462
GUA		-3.921	0.373	0.463
GUA		-2.342	2.364	0.464
GUA		-1.999	1.087	0.464
GUA		-0.7	0.641	0.464
GUA		-0.53	-0.353	0.464
GUA		0.424	1.46	0.464
GUA		1.554	0.955	0.464
GUA		0.071	2.833	0.464
GUA		0.87	3.969	0.464
GUA		0.023	4.962	0.464
GUA		-2.396	6.566	1.196
GUA		-3.528	7.391	0.735
GUA		-4.769	6.805	1.017
GUA		-5.717	7.533	1.808
GUA		-6.555	8.576	1.334
GUA		-4.803	7.994	2.61
GUA		-6.651	6.361	2.228
GUA		-7.042	5.296	1.563
GUA		-6.917	3.96	2.093
GUA		-5.586	3.384	1.991
GUA		-5.147	2.966	2.954
GUA		-3.687	2.963	2.954
GUA		-2.872	1.857	2.954
GUA		-2.484	-1.595	2.953
GUA		-3.412	-1.967	2.953
GUA		-1.731	-2.253	2.952
GUA		-3.278	0.57	2.955
GUA		-2.259	-0.272	2.954
GUA		-0.942	0.117	2.954
GUA		-0.227	-0.595	2.954
GUA		-0.5	1.436	2.954
GUA		0.713	1.679	2.954
GUA		-1.583	2.35	2.954
GUA		-1.59	3.739	2.954
GUA		-2.856	4.058	2.954
GUA		-5.757	3.964	3.686
GUA		-7.157	3.981	3.225
GUA		-7.829	2.784	3.507
ADE		-8.975	2.809	4.297
ADE		-10.261	3.174	3.822
ADE		-8.496	3.715	5.099
ADE		-9.057	1.314	4.718
ADE		-8.758	0.218	4.053
ADE		-7.883	-0.798	4.583
ADE		-6.464	-0.498	4.481
ADE		-5.864	-0.583	5.444
ADE		-4.672	0.26	5.444
ADE		-2.594	0.978	5.444
ADE		-3.397	2.111	5.444
ADE		-4.617	1.633	5.444
ADE		-0.722	-0.456	5.444
ADE		-1.595	-1.469	5.444
ADE		-2.926	-1.438	5.444
ADE		-3.367	-0.169	5.444
ADE		-1.199	0.808	5.444
ADE		-0.329	1.82	5.444
ADE		0.648	1.669	5.555
ADE		-0.625	2.764	5.333
ADE		-6.94	-0.122	6.176
ADE		-8.091	-0.92	5.715
ADE		-7.945	-2.285	5.997
THY		-8.95	-2.913	6.789
THY		-10.211	-3.361	6.315
THY		-9.084	-1.898	7.59
THY		-8.15	-4.18	7.209
THY		-7.273	-4.9	6.544
THY		-5.97	-5.221	7.074
THY		-4.988	-4.154	6.971
THY		-4.449	-3.876	7.934
THY		-3.963	-2.488	7.934
THY		-4.85	-1.434	7.934
THY		-2.603	-2.279	7.934
THY		-1.79	-3.188	7.934
THY		-2.228	-0.958	7.934
THY		-1.234	-0.782	7.934
THY		-3.059	0.146	7.934
THY		-2.577	1.276	7.934
THY		-4.474	-0.148	7.934
THY		-5.479	0.965	7.934
THY		-5.592	-4.124	8.666
THY		-6.069	-5.441	8.205
THY		-5.16	-6.469	8.486
ADE		-5.604	-7.552	9.277
ADE		-6.372	-8.646	8.802
ADE		-6.302	-6.802	10.079
ADE		-4.219	-8.121	9.698
ADE		-3.087	-8.199	9.033
ADE		-1.839	-7.707	9.563
ADE		-1.656	-6.268	9.461
ADE		-1.378	-5.729	10.424
ADE		-1.782	-4.327	10.424
ADE		-1.777	-2.128	10.424
ADE		-3.111	-2.513	10.424
ADE		-3.061	-3.823	10.424
ADE		0.193	-0.832	10.424
ADE		0.863	-1.989	10.424
ADE		0.396	-3.236	10.424
ADE		-0.948	-3.235	10.424
ADE		-1.158	-0.866	10.424
ADE		-1.827	0.288	10.424
ADE		-2.827	0.312	10.424
ADE		-1.351	1.168	10.424
ADE		-2.167	-6.594	11.156
ADE		-1.792	-7.943	10.694
ADE		-0.455	-8.255	10.976
THY		-0.193	-9.41	11.769
THY		-0.184	-10.748	11.295
THY		-1.195	-9.203	12.57
THY		1.267	-9.072	12.189
THY		2.235	-8.48	11.524
THY		2.967	-7.355	12.053
THY		2.282	-6.077	11.951
THY		2.197	-5.477	12.914
THY		1.047	-4.561	12.914
THY		-0.241	-5.051	12.914
THY		1.296	-3.207	12.914
THY		2.422	-2.739	12.914
THY		0.172	-2.419	12.914
THY		0.332	-1.422	12.914
THY		-1.144	-2.841	12.914
THY		-2.052	-2.014	12.914
THY		-1.332	-4.274	12.914
THY		-2.714	-4.858	12.915
THY		2.055	-6.638	13.646
THY		3.143	-7.521	13.185
THY		4.413	-7.001	13.466
THY		5.294	-7.782	14.259
THY		6.076	-8.868	13.784
THY		4.357	-8.194	15.06
THY		6.288	-6.661	14.679
THY		6.734	-5.617	14.014
THY		6.679	-4.277	14.543
THY		5.38	-3.631	14.442
THY		4.964	-3.191	15.404
THY		3.495	-3.111	15.404
THY		2.73	-4.257	15.404
THY		2.914	-1.864	15.404
THY		3.561	-0.829	15.404
THY		1.541	-1.873	15.404
THY		1.094	-0.968	15.404
THY		0.713	-2.979	15.404
THY		-0.506	-2.831	15.404
THY		1.391	-4.255	15.404
THY		0.602	-5.531	15.404
THY		5.521	-4.22	16.136
THY		6.918	-4.31	15.675
THY		7.652	-3.15	15.957
GUA		8.863	-3.297	16.748
GUA		10.13	-3.729	16.274
GUA		8.338	-4.176	17.55
GUA		9.024	-1.808	17.168
GUA		8.783	-0.698	16.503
GUA		7.918	0.392	17.043
GUA		6.515	0.447	17.145
GUA		6.017	0.221	18.12
GUA		4.777	-0.582	18.095
GUA		3.499	-0.106	18.183
GUA		1.238	2.488	18.494
GUA		0.25	2.615	18.429
GUA		1.783	3.298	18.658
GUA		3.145	1.199	18.311
GUA		1.803	1.294	18.369
GUA		0.874	0.316	18.315
GUA		-0.108	0.511	18.368
GUA		1.294	-0.967	18.187
GUA		0.427	-1.839	18.142
GUA		2.683	-1.189	18.117
GUA		3.409	-2.337	17.989
GUA		4.672	-1.918	17.981
GUA		7.183	-0.488	18.632
GUA		8.349	0.185	18.129
GUA		8.636	1.448	18.576
CYT		9.406	1.518	19.626
CYT		10.619	2.356	19.522
CYT		9.579	0.151	20.032
CYT		8.373	2.295	20.332
CYT		7.784	3.517	20
CYT		6.682	3.935	20.71
CYT		5.494	3.231	20.478
CYT		4.915	2.592	21.314
CYT		4.192	1.367	21.012
CYT		4.84	0.244	20.717
CYT		4.177	-0.864	20.444
CYT		2.798	1.395	21.038
CYT		2.237	2.435	21.311
CYT		2.118	0.293	20.767
CYT		2.733	-0.808	20.477
CYT		2.044	-1.884	20.213
CYT		1.044	-1.892	20.224
CYT		2.501	-2.724	19.993
CYT		6.122	2.32	21.983
CYT		6.931	3.565	21.804
CYT		6.502	4.636	22.435
CYT		6.639	4.509	23.626
CYT		6.566	5.853	24.088
CYT		7.81	3.667	23.877
CYT		5.32	3.705	23.936
CYT		4.254	4.378	24.436
CYT		3.265	3.372	24.846
CYT		3.081	2.322	24.146
CYT		3.271	1.036	24.559
CYT		3.274	-0.195	23.716
CYT		4.394	-0.531	23.223
CYT		4.389	-1.497	22.553
CYT		2.026	-0.741	23.462
CYT		0.962	-0.284	23.828
CYT		1.936	-1.731	22.783
CYT		3.075	-2.172	22.32
CYT		2.918	-3.094	21.575
CYT		1.959	-3.106	21.379
CYT		3.642	-3.269	21.066
CYT		4.245	1.308	25.417
CYT		3.738	2.638	25.784
CYT		2.643	2.482	26.459
CYT		2.079	3.746	27.06
CYT		2.308	4.978	26.469
CYT		2.584	3.722	28.103
CYT		0.503	3.472	27.09
CYT		-0.286	3.676	26.213
CYT		-1.357	2.612	26.14
CYT		-0.809	1.449	25.7
CYT		-0.76	0.306	26.316
CYT		0.282	-0.874	25.904
CYT		1.583	-0.855	26.147
CYT		2.403	-1.784	25.814
CYT		-0.234	-1.78	25.2
CYT		-1.406	-1.669	24.873
CYT		0.542	-2.757	24.821
CYT		1.852	-2.832	25.112
CYT		2.625	-3.766	24.642
CYT		2.141	-4.074	24.034
CYT		3.632	-3.715	24.654
CYT		-0.915	0.897	27.365
CYT		-1.821	2.063	27.149
CYT		-3.184	1.653	27.074
CYT		-3.944	1.078	28.038
CYT		-5.17	1.868	28.226
CYT		-2.987	0.93	28.878
CYT		-4.385	-0.386	27.686
CYT		-4.762	-0.618	26.67
CYT		-4.629	-2.087	26.421
CYT		-3.278	-2.388	26.164
CYT		-2.959	-3.675	26.522
CYT		-1.481	-4.435	26.418
CYT		-0.346	-3.811	26.68
CYT		0.819	-4.412	26.59
CYT		-1.471	-5.68	25.932
CYT		-2.52	-6.167	25.564
CYT		-0.32	-6.357	25.809
CYT		0.848	-5.796	26.139
CYT		2	-6.466	25.918
CYT		1.795	-7.14	25.393
CYT		2.9	-6.013	25.945
CYT		-3.655	-3.707	27.54
CYT		-4.955	-3.028	27.288
CYT		-5.944	-3.966	26.977
CYT		-7.402	-3.459	26.661
CYT		-7.358	-2.01	26.439
CYT		-8.396	-3.923	27.406
CYT		-7.671	-4.237	25.633
CYT		-7.016	-3.824	24.735
CYT		-7.47	-2.437	24.444
CYT		-6.447	-1.493	24.623
CYT		-5.979	-0.802	23.771
CYT		-4.522	0.009	23.75
CYT		-3.365	-0.641	23.894
CYT		-2.218	0.005	23.885
CYT		-4.583	1.409	23.701
CYT		-5.683	2.015	23.71
CYT		-3.455	2.142	23.691
CYT		-2.248	1.505	23.757
CYT		-1.141	2.297	23.832
CYT		-1.438	3.216	24.004
CYT		-0.261	1.937	24.084
CYT		-6.416	-1.713	22.913
CYT		-7.71	-2.246	23.322
CYT		-8.781	-1.324	23.176
GUA		-9.562	-1.291	22.129
GUA		-11.014	-1.149	22.313
GUA		-9.12	-2.421	21.494
GUA		-9.039	0.064	21.625
GUA		-8.693	1.179	22.239
GUA		-7.994	2.233	21.62
GUA		-6.599	2.004	21.634
GUA		-6.009	1.759	20.691
GUA		-4.943	0.742	20.764
GUA		-3.596	0.982	20.81
GUA		-0.885	3.139	20.855
GUA		-1.249	4.048	20.702
GUA		0.092	3.077	21.008
GUA		-3.002	2.208	20.797
GUA		-1.665	2.062	20.855
GUA		-0.936	0.926	20.918
GUA		0.066	0.942	20.957
GUA		-1.591	-0.267	20.928
GUA		-0.903	-1.284	20.986
GUA		-3	-0.236	20.871
GUA		-3.931	-1.24	20.864
GUA		-5.09	-0.599	20.799
GUA		-7.202	1.312	20.061
GUA		-8.293	2.165	20.499
GUA		-8.279	3.482	20.088
CYT		-8.468	3.696	18.908
CYT		-9.385	4.833	18.726
CYT		-8.798	2.404	18.426
CYT		-7.006	4.129	18.546
CYT		-6.235	5.035	19.136
CYT		-5.157	5.672	18.5
CYT		-4.045	4.821	18.429
CYT		-3.834	4.166	17.507
CYT		-3.583	2.723	17.656
CYT		-4.552	1.875	17.973
CYT		-4.316	0.567	18.107
CYT		-2.3	2.246	17.459
CYT		-1.439	3.044	17.17
CYT		-2.048	0.936	17.588
CYT		-2.979	0.099	17.897
CYT		-2.71	-1.191	18.02
CYT		-1.799	-1.562	17.885
CYT		-3.409	-1.835	18.254
CYT		-5.125	4.461	16.939
CYT		-5.506	5.787	17.389
CYT		-4.514	6.985	17.341
ADE		-4.784	8.096	16.55
ADE		-5.433	9.265	17.025
ADE		-5.557	7.423	15.749
ADE		-3.347	8.518	16.13
ADE		-2.213	8.477	16.795
ADE		-1.023	7.857	16.265
ADE		-0.991	6.407	16.367
ADE		-0.771	5.842	15.404
ADE		-1.32	4.49	15.404
ADE		-1.545	2.302	15.404
ADE		-2.831	2.825	15.404
ADE		-2.644	4.122	15.404
ADE		0.279	0.807	15.404
ADE		1.066	1.888	15.404
ADE		0.732	3.177	15.404
ADE		-0.604	3.317	15.404
ADE		-1.061	0.983	15.404
ADE		-1.847	-0.096	15.404
ADE		-2.844	-0.016	15.404
ADE		-1.465	-1.02	15.404
ADE		-1.466	6.785	14.672
ADE		-0.951	8.087	15.133
ADE		0.41	8.257	14.851
ADE		0.79	9.37	14.061
ADE		0.938	10.7	14.535
ADE		-0.229	9.27	13.259
ADE		2.206	8.882	13.64
ADE		3.107	8.192	14.305
ADE		3.717	6.997	13.775
ADE		2.903	5.797	13.877
ADE		2.755	5.209	12.914
ADE		1.525	4.424	12.914
ADE		0.074	2.771	12.914
ADE		-0.672	3.943	12.914
ADE		0.232	4.892	12.914
ADE		0.695	0.496	12.914
ADE		1.963	0.922	12.914
ADE		2.437	2.165	12.914
ADE		1.429	3.053	12.914
ADE		-0.295	1.415	12.914
ADE		-1.561	0.992	12.914
ADE		-2.327	1.635	12.914
ADE		-1.786	0.018	12.914
ADE		2.736	6.38	12.182
ADE		3.909	7.143	12.643
ADE		5.118	6.493	12.361
THY		6.078	7.186	11.568
THY		6.97	8.184	12.043
THY		5.189	7.694	10.767
THY		6.95	5.967	11.148
THY		7.284	4.882	11.813
THY		7.09	3.555	11.284
THY		5.73	3.049	11.386
THY		5.27	2.655	10.424
THY		3.801	2.729	10.424
THY		3.16	3.948	10.424
THY		3.093	1.549	10.424
THY		3.628	0.452	10.424
THY		1.729	1.701	10.424
THY		1.19	0.847	10.424
THY		1.02	2.888	10.424
THY		-0.207	2.868	10.424
THY		1.828	4.087	10.424
THY		1.178	5.439	10.423
THY		5.931	3.62	9.691
THY		7.331	3.563	10.152
THY		7.94	2.333	9.871
ADE		9.109	2.335	9.081
ADE		10.413	2.633	9.555
ADE		8.679	3.265	8.279
ADE		9.113	0.838	8.66
ADE		8.758	-0.24	9.325
ADE		7.83	-1.209	8.795
ADE		6.429	-0.835	8.897
ADE		5.825	-0.889	7.934
ADE		4.68	0.015	7.934
ADE		2.641	0.841	7.934
ADE		3.502	1.931	7.934
ADE		4.696	1.389	7.934
ADE		0.697	-0.493	7.934
ADE		1.516	-1.551	7.934
ADE		2.846	-1.589	7.934
ADE		3.353	-0.345	7.934
ADE		1.24	0.744	7.934
ADE		0.423	1.801	7.934
ADE		0.778	2.736	7.934
ADE		-0.571	1.693	7.934
ADE		6.924	-0.485	7.202
ADE		8.031	-1.343	7.663
ADE		7.815	-2.698	7.381
THY		8.785	-3.377	6.588
THY		10.021	-3.891	7.063
THY		8.972	-2.371	5.787
THY		7.921	-4.601	6.168
THY		7.006	-5.274	6.834
THY		5.689	-5.526	6.304
THY		4.764	-4.409	6.406
THY		4.24	-4.104	5.444
THY		3.827	-2.692	5.444
THY		4.768	-1.686	5.444
THY		2.48	-2.412	5.444
THY		1.62	-3.277	5.444
THY		2.175	-1.073	5.444
THY		1.192	-0.845	5.444
THY		3.063	-0.014	5.444
THY		2.64	1.139	5.444
THY		4.46	-0.382	5.444
THY		5.522	0.677	5.443
THY		5.369	-4.411	4.711
THY		5.776	-5.751	5.172
THY		4.814	-6.731	4.891
CYT		5.246	-7.857	4.1
CYT		5.961	-8.987	4.575
CYT		5.978	-7.141	3.298
CYT		3.835	-8.36	3.679
CYT		2.7	-8.385	4.344
CYT		1.478	-7.834	3.815
CYT		1.363	-6.389	3.917
CYT		1.11	-5.838	2.954
CYT		1.584	-4.447	2.954
CYT		2.917	-4.144	2.954
CYT		3.337	-2.873	2.954
CYT		0.63	-3.427	2.954
CYT		-0.573	-3.731	2.953
CYT		1.039	-2.137	2.954
CYT		2.344	-1.853	2.954
CYT		2.703	-0.566	2.953
CYT		2.022	0.166	2.953
CYT		3.665	-0.292	2.952
CYT		1.857	-6.739	2.221
CYT		1.419	-8.068	2.682
CYT		0.068	-8.317	2.401
CYT		-0.275	-9.443	1.61
CYT		-0.347	-10.779	2.085
CYT		0.736	-9.284	0.808
CYT		-1.717	-9.036	1.189
CYT		-2.657	-8.399	1.854
CYT		-3.334	-7.242	1.325
CYT		-2.59	-5.997	1.427
CYT		-2.477	-5.402	0.464
CYT		-1.285	-4.542	0.464
CYT		-0.023	-5.068	0.464
CYT		1.056	-4.275	0.464
CYT		-1.472	-3.158	0.464
CYT		-2.628	-2.709	0.463
CYT		-0.391	-2.344	0.464
CYT		0.837	-2.868	0.464
CYT		1.875	-2.027	0.463
CYT		1.744	-1.036	0.463
CYT		2.818	-2.361	0.462
CYT		-2.39	-6.569	-0.269
CYT		-3.517	-7.399	0.192
CYT		-4.762	-6.819	-0.089
CYT		-4.81	-6.774	-0.807
GLY	C	-4.883	0.463	12.007
GLY	N	-5.655	1.596	11.505
GLY	H	-6.638	1.585	11.389
GLY	C	-5.781	-0.547	12.68
GLY	O	-6.995	-0.361	12.807
ARG	C	-4.686	2.669	11.238
ARG	O	-3.493	2.463	11.458
ARG	C	-5.185	3.99	10.702
ARG	N	-5.041	4.052	9.25
ARG	H	-5.658	3.609	8.615
ARG	C	-6.678	4.221	11.067
ARG	C	-7.07	5.694	11.38
ARG	C	-5.857	6.536	11.808
ARG	N	-6.262	7.492	12.88
ARG	H	-6.303	7.142	13.816
ARG	C	-6.573	8.771	12.693
ARG	N	-6.565	9.351	11.525
ARG	N	-6.901	9.483	13.724
ARG	H	-6.315	8.829	10.71
ARG	H	-6.808	10.318	11.445
ARG	H	-6.916	9.067	14.635
ARG	H	-7.139	10.447	13.611
GLY	C	-3.847	4.87	8.99
GLY	O	-3.217	5.33	9.947
GLY	C	-3.43	5.122	7.562
GLY	N	-2.392	6.146	7.493
GLY	H	-2.556	7.11	7.649
ARG	C	-1.143	5.446	7.16
ARG	O	-1.166	4.227	7.007
ARG	C	0.13	6.246	7.017
ARG	N	0.705	6.079	5.686
ARG	H	0.261	6.375	4.852
ARG	C	-0.121	7.761	7.267
ARG	C	0.929	8.474	8.164
ARG	C	0.347	8.872	9.531
ARG	N	-1.139	8.967	9.437
ARG	H	-1.518	9.508	8.688
ARG	C	-2.001	8.391	10.269
ARG	N	-1.642	7.662	11.289
ARG	N	-3.268	8.558	10.056
ARG	H	-0.672	7.512	11.479
ARG	H	-2.337	7.253	11.881
ARG	H	-3.576	9.109	9.281
ARG	H	-3.937	8.135	10.667
LYS	C	2.003	5.416	5.878
LYS	O	2.368	5.132	7.028
LYS	C	2.852	5.101	4.668
LYS	N	2.467	5.931	3.53
LYS	H	3.163	6.694	3.405
LYS	H	1.527	6.343	3.703
LYS	H	2.436	5.347	2.67
LYS	C	4.359	5.314	4.977
LYS	C	5.264	4.176	4.441
LYS	C	5.262	4.014	2.918
LYS	C	4.723	2.623	2.559
LYS	N	3.454	2.765	1.823
LYS	H	3.635	3.212	0.901
LYS	H	2.798	3.356	2.373
LYS	H	3.032	1.825	1.676
ARG	N	-5.193	-1.789	13.2
ARG	H	-4.254	-2.1	13.186
ARG	C	-6.293	-2.55	13.785
ARG	C	-6.411	-3.912	13.041
ARG	C	-7.859	-4.365	12.701
ARG	C	-8.194	-4.156	11.215
ARG	N	-8.22	-2.696	10.907
ARG	H	-7.346	-2.253	10.713
ARG	C	-9.31	-1.936	10.871
ARG	N	-10.51	-2.385	11.111
ARG	N	-9.177	-0.681	10.58
ARG	H	-10.648	-3.349	11.338
ARG	H	-11.294	-1.765	11.069
ARG	H	-8.27	-0.305	10.39
ARG	H	-9.981	-0.087	10.546
ARG	C	-6.085	-2.749	15.267
ARG	O	-5.358	-3.635	15.71
PRO	N	-6.773	-1.854	16.209
PRO	C	-8.189	-1.901	15.922
PRO	C	-6.408	-2.253	17.561
PRO	C	-8.747	-2.666	17.124
PRO	C	-7.776	-2.301	18.257
PRO	C	-5.679	-3.608	17.574
PRO	O	-6.274	-4.64	17.265
ARG	N	-4.262	-3.671	17.96
ARG	H	-3.646	-2.946	18.234
ARG	C	-3.875	-5.075	17.871
ARG	C	-2.895	-5.25	16.677
ARG	C	-2.829	-6.679	16.068
ARG	C	-4.198	-7.153	15.554
ARG	N	-4.008	-8.225	14.533
ARG	H	-3.335	-8.935	14.733
ARG	C	-4.66	-8.31	13.377
ARG	N	-5.557	-7.447	12.99
ARG	N	-4.393	-9.305	12.592
ARG	H	-5.787	-6.668	13.573
ARG	H	-6.016	-7.564	12.109
ARG	H	-3.711	-9.984	12.859
ARG	H	-4.87	-9.393	11.717
ARG	C	-3.256	-5.548	19.165
ARG	O	-3.9	-6.171	20.006
LYS	N	-1.839	-5.255	19.426
LYS	H	-1.178	-4.772	18.87
LYS	C	-1.536	-5.831	20.734
LYS	C	-0.554	-7.021	20.558
LYS	C	0.291	-6.936	19.262
LYS	C	1.803	-7.064	19.47
LYS	C	2.494	-5.795	18.955
LYS	N	1.494	-4.725	18.788
LYS	H	1.744	-4.142	17.964
LYS	H	1.478	-4.13	19.641
LYS	H	0.555	-5.147	18.643
LYS	C	-0.961	-4.788	21.664
LYS	O	0.197	-4.354	21.422
LYS	O	-1.668	-4.406	22.634
P

## Sheet: ATHP2 (major groove)+DNA
ATHP2 (major groove) bound to DNA FL876
GUA		-2.256	9.341	0.303
GUA		-1.74	9.04	-0.26
GUA		-2.672	8.396	-0.927
GUA		-3.344	7.235	-0.397
GUA		-2.593	5.994	-0.499
GUA		-2.477	5.399	0.464
GUA		-1.289	4.551	0.464
GUA		-1.265	3.177	0.464
GUA		-2.949	0.139	0.463
GUA		-2.717	-0.834	0.462
GUA		-3.921	0.373	0.463
GUA		-2.342	2.364	0.464
GUA		-1.999	1.087	0.464
GUA		-0.7	0.641	0.464
GUA		-0.53	-0.353	0.464
GUA		0.424	1.46	0.464
GUA		1.554	0.955	0.464
GUA		0.071	2.833	0.464
GUA		0.87	3.969	0.464
GUA		0.023	4.962	0.464
GUA		-2.396	6.566	1.196
GUA		-3.528	7.391	0.735
GUA		-4.769	6.805	1.017
GUA		-5.717	7.533	1.808
GUA		-6.555	8.576	1.334
GUA		-4.803	7.994	2.61
GUA		-6.651	6.361	2.228
GUA		-7.042	5.296	1.563
GUA		-6.917	3.96	2.093
GUA		-5.586	3.384	1.991
GUA		-5.147	2.966	2.954
GUA		-3.687	2.963	2.954
GUA		-2.872	1.857	2.954
GUA		-2.484	-1.595	2.953
GUA		-3.412	-1.967	2.953
GUA		-1.731	-2.253	2.952
GUA		-3.278	0.57	2.955
GUA		-2.259	-0.272	2.954
GUA		-0.942	0.117	2.954
GUA		-0.227	-0.595	2.954
GUA		-0.5	1.436	2.954
GUA		0.713	1.679	2.954
GUA		-1.583	2.35	2.954
GUA		-1.59	3.739	2.954
GUA		-2.856	4.058	2.954
GUA		-5.757	3.964	3.686
GUA		-7.157	3.981	3.225
GUA		-7.829	2.784	3.507
ADE		-8.975	2.809	4.297
ADE		-10.261	3.174	3.822
ADE		-8.496	3.715	5.099
ADE		-9.057	1.314	4.718
ADE		-8.758	0.218	4.053
ADE		-7.883	-0.798	4.583
ADE		-6.464	-0.498	4.481
ADE		-5.864	-0.583	5.444
ADE		-4.672	0.26	5.444
ADE		-2.594	0.978	5.444
ADE		-3.397	2.111	5.444
ADE		-4.617	1.633	5.444
ADE		-0.722	-0.456	5.444
ADE		-1.595	-1.469	5.444
ADE		-2.926	-1.438	5.444
ADE		-3.367	-0.169	5.444
ADE		-1.199	0.808	5.444
ADE		-0.329	1.82	5.444
ADE		0.648	1.669	5.555
ADE		-0.625	2.764	5.333
ADE		-6.94	-0.122	6.176
ADE		-8.091	-0.92	5.715
ADE		-7.945	-2.285	5.997
THY		-8.95	-2.913	6.789
THY		-10.211	-3.361	6.315
THY		-9.084	-1.898	7.59
THY		-8.15	-4.18	7.209
THY		-7.273	-4.9	6.544
THY		-5.97	-5.221	7.074
THY		-4.988	-4.154	6.971
THY		-4.449	-3.876	7.934
THY		-3.963	-2.488	7.934
THY		-4.85	-1.434	7.934
THY		-2.603	-2.279	7.934
THY		-1.79	-3.188	7.934
THY		-2.228	-0.958	7.934
THY		-1.234	-0.782	7.934
THY		-3.059	0.146	7.934
THY		-2.577	1.276	7.934
THY		-4.474	-0.148	7.934
THY		-5.479	0.965	7.934
THY		-5.592	-4.124	8.666
THY		-6.069	-5.441	8.205
THY		-5.16	-6.469	8.486
ADE		-5.604	-7.552	9.277
ADE		-6.372	-8.646	8.802
ADE		-6.302	-6.802	10.079
ADE		-4.219	-8.121	9.698
ADE		-3.087	-8.199	9.033
ADE		-1.839	-7.707	9.563
ADE		-1.656	-6.268	9.461
ADE		-1.378	-5.729	10.424
ADE		-1.782	-4.327	10.424
ADE		-1.777	-2.128	10.424
ADE		-3.111	-2.513	10.424
ADE		-3.061	-3.823	10.424
ADE		0.193	-0.832	10.424
ADE		0.863	-1.989	10.424
ADE		0.396	-3.236	10.424
ADE		-0.948	-3.235	10.424
ADE		-1.158	-0.866	10.424
ADE		-1.827	0.288	10.424
ADE		-2.827	0.312	10.424
ADE		-1.351	1.168	10.424
ADE		-2.167	-6.594	11.156
ADE		-1.792	-7.943	10.694
ADE		-0.455	-8.255	10.976
THY		-0.193	-9.41	11.769
THY		-0.184	-10.748	11.295
THY		-1.195	-9.203	12.57
THY		1.267	-9.072	12.189
THY		2.235	-8.48	11.524
THY		2.967	-7.355	12.053
THY		2.282	-6.077	11.951
THY		2.197	-5.477	12.914
THY		1.047	-4.561	12.914
THY		-0.241	-5.051	12.914
THY		1.296	-3.207	12.914
THY		2.422	-2.739	12.914
THY		0.172	-2.419	12.914
THY		0.332	-1.422	12.914
THY		-1.144	-2.841	12.914
THY		-2.052	-2.014	12.914
THY		-1.332	-4.274	12.914
THY		-2.714	-4.858	12.915
THY		2.055	-6.638	13.646
THY		3.143	-7.521	13.185
THY		4.413	-7.001	13.466
THY		5.294	-7.782	14.259
THY		6.076	-8.868	13.784
THY		4.357	-8.194	15.06
THY		6.288	-6.661	14.679
THY		6.734	-5.617	14.014
THY		6.679	-4.277	14.543
THY		5.38	-3.631	14.442
THY		4.964	-3.191	15.404
THY		3.495	-3.111	15.404
THY		2.73	-4.257	15.404
THY		2.914	-1.864	15.404
THY		3.561	-0.829	15.404
THY		1.541	-1.873	15.404
THY		1.094	-0.968	15.404
THY		0.713	-2.979	15.404
THY		-0.506	-2.831	15.404
THY		1.391	-4.255	15.404
THY		0.602	-5.531	15.404
THY		5.521	-4.22	16.136
THY		6.918	-4.31	15.675
THY		7.652	-3.15	15.957
GUA		8.863	-3.297	16.748
GUA		10.13	-3.729	16.274
GUA		8.338	-4.176	17.55
GUA		9.024	-1.808	17.168
GUA		8.783	-0.698	16.503
GUA		7.918	0.392	17.043
GUA		6.515	0.447	17.145
GUA		6.017	0.221	18.12
GUA		4.777	-0.582	18.095
GUA		3.499	-0.106	18.183
GUA		1.238	2.488	18.494
GUA		0.25	2.615	18.429
GUA		1.783	3.298	18.658
GUA		3.145	1.199	18.311
GUA		1.803	1.294	18.369
GUA		0.874	0.316	18.315
GUA		-0.108	0.511	18.368
GUA		1.294	-0.967	18.187
GUA		0.427	-1.839	18.142
GUA		2.683	-1.189	18.117
GUA		3.409	-2.337	17.989
GUA		4.672	-1.918	17.981
GUA		7.183	-0.488	18.632
GUA		8.349	0.185	18.129
GUA		8.636	1.448	18.576
CYT		9.406	1.518	19.626
CYT		10.619	2.356	19.522
CYT		9.579	0.151	20.032
CYT		8.373	2.295	20.332
CYT		7.784	3.517	20
CYT		6.682	3.935	20.71
CYT		5.494	3.231	20.478
CYT		4.915	2.592	21.314
CYT		4.192	1.367	21.012
CYT		4.84	0.244	20.717
CYT		4.177	-0.864	20.444
CYT		2.798	1.395	21.038
CYT		2.237	2.435	21.311
CYT		2.118	0.293	20.767
CYT		2.733	-0.808	20.477
CYT		2.044	-1.884	20.213
CYT		1.044	-1.892	20.224
CYT		2.501	-2.724	19.993
CYT		6.122	2.32	21.983
CYT		6.931	3.565	21.804
CYT		6.502	4.636	22.435
CYT		6.639	4.509	23.626
CYT		6.566	5.853	24.088
CYT		7.81	3.667	23.877
CYT		5.32	3.705	23.936
CYT		4.254	4.378	24.436
CYT		3.265	3.372	24.846
CYT		3.081	2.322	24.146
CYT		3.271	1.036	24.559
CYT		3.274	-0.195	23.716
CYT		4.394	-0.531	23.223
CYT		4.389	-1.497	22.553
CYT		2.026	-0.741	23.462
CYT		0.962	-0.284	23.828
CYT		1.936	-1.731	22.783
CYT		3.075	-2.172	22.32
CYT		2.918	-3.094	21.575
CYT		1.959	-3.106	21.379
CYT		3.642	-3.269	21.066
CYT		4.245	1.308	25.417
CYT		3.738	2.638	25.784
CYT		2.643	2.482	26.459
CYT		2.079	3.746	27.06
CYT		2.308	4.978	26.469
CYT		2.584	3.722	28.103
CYT		0.503	3.472	27.09
CYT		-0.286	3.676	26.213
CYT		-1.357	2.612	26.14
CYT		-0.809	1.449	25.7
CYT		-0.76	0.306	26.316
CYT		0.282	-0.874	25.904
CYT		1.583	-0.855	26.147
CYT		2.403	-1.784	25.814
CYT		-0.234	-1.78	25.2
CYT		-1.406	-1.669	24.873
CYT		0.542	-2.757	24.821
CYT		1.852	-2.832	25.112
CYT		2.625	-3.766	24.642
CYT		2.141	-4.074	24.034
CYT		3.632	-3.715	24.654
CYT		-0.915	0.897	27.365
CYT		-1.821	2.063	27.149
CYT		-3.184	1.653	27.074
CYT		-3.944	1.078	28.038
CYT		-5.17	1.868	28.226
CYT		-2.987	0.93	28.878
CYT		-4.385	-0.386	27.686
CYT		-4.762	-0.618	26.67
CYT		-4.629	-2.087	26.421
CYT		-3.278	-2.388	26.164
CYT		-2.959	-3.675	26.522
CYT		-1.481	-4.435	26.418
CYT		-0.346	-3.811	26.68
CYT		0.819	-4.412	26.59
CYT		-1.471	-5.68	25.932
CYT		-2.52	-6.167	25.564
CYT		-0.32	-6.357	25.809
CYT		0.848	-5.796	26.139
CYT		2	-6.466	25.918
CYT		1.795	-7.14	25.393
CYT		2.9	-6.013	25.945
CYT		-3.655	-3.707	27.54
CYT		-4.955	-3.028	27.288
CYT		-5.944	-3.966	26.977
CYT		-7.402	-3.459	26.661
CYT		-7.358	-2.01	26.439
CYT		-8.396	-3.923	27.406
CYT		-7.671	-4.237	25.633
CYT		-7.016	-3.824	24.735
CYT		-7.47	-2.437	24.444
CYT		-6.447	-1.493	24.623
CYT		-5.979	-0.802	23.771
CYT		-4.522	0.009	23.75
CYT		-3.365	-0.641	23.894
CYT		-2.218	0.005	23.885
CYT		-4.583	1.409	23.701
CYT		-5.683	2.015	23.71
CYT		-3.455	2.142	23.691
CYT		-2.248	1.505	23.757
CYT		-1.141	2.297	23.832
CYT		-1.438	3.216	24.004
CYT		-0.261	1.937	24.084
CYT		-6.416	-1.713	22.913
CYT		-7.71	-2.246	23.322
CYT		-8.781	-1.324	23.176
GUA		-9.562	-1.291	22.129
GUA		-11.014	-1.149	22.313
GUA		-9.12	-2.421	21.494
GUA		-9.039	0.064	21.625
GUA		-8.693	1.179	22.239
GUA		-7.994	2.233	21.62
GUA		-6.599	2.004	21.634
GUA		-6.009	1.759	20.691
GUA		-4.943	0.742	20.764
GUA		-3.596	0.982	20.81
GUA		-0.885	3.139	20.855
GUA		-1.249	4.048	20.702
GUA		0.092	3.077	21.008
GUA		-3.002	2.208	20.797
GUA		-1.665	2.062	20.855
GUA		-0.936	0.926	20.918
GUA		0.066	0.942	20.957
GUA		-1.591	-0.267	20.928
GUA		-0.903	-1.284	20.986
GUA		-3	-0.236	20.871
GUA		-3.931	-1.24	20.864
GUA		-5.09	-0.599	20.799
GUA		-7.202	1.312	20.061
GUA		-8.293	2.165	20.499
GUA		-8.279	3.482	20.088
CYT		-8.468	3.696	18.908
CYT		-9.385	4.833	18.726
CYT		-8.798	2.404	18.426
CYT		-7.006	4.129	18.546
CYT		-6.235	5.035	19.136
CYT		-5.157	5.672	18.5
CYT		-4.045	4.821	18.429
CYT		-3.834	4.166	17.507
CYT		-3.583	2.723	17.656
CYT		-4.552	1.875	17.973
CYT		-4.316	0.567	18.107
CYT		-2.3	2.246	17.459
CYT		-1.439	3.044	17.17
CYT		-2.048	0.936	17.588
CYT		-2.979	0.099	17.897
CYT		-2.71	-1.191	18.02
CYT		-1.799	-1.562	17.885
CYT		-3.409	-1.835	18.254
CYT		-5.125	4.461	16.939
CYT		-5.506	5.787	17.389
CYT		-4.514	6.985	17.341
ADE		-4.784	8.096	16.55
ADE		-5.433	9.265	17.025
ADE		-5.557	7.423	15.749
ADE		-3.347	8.518	16.13
ADE		-2.213	8.477	16.795
ADE		-1.023	7.857	16.265
ADE		-0.991	6.407	16.367
ADE		-0.771	5.842	15.404
ADE		-1.32	4.49	15.404
ADE		-1.545	2.302	15.404
ADE		-2.831	2.825	15.404
ADE		-2.644	4.122	15.404
ADE		0.279	0.807	15.404
ADE		1.066	1.888	15.404
ADE		0.732	3.177	15.404
ADE		-0.604	3.317	15.404
ADE		-1.061	0.983	15.404
ADE		-1.847	-0.096	15.404
ADE		-2.844	-0.016	15.404
ADE		-1.465	-1.02	15.404
ADE		-1.466	6.785	14.672
ADE		-0.951	8.087	15.133
ADE		0.41	8.257	14.851
ADE		0.79	9.37	14.061
ADE		0.938	10.7	14.535
ADE		-0.229	9.27	13.259
ADE		2.206	8.882	13.64
ADE		3.107	8.192	14.305
ADE		3.717	6.997	13.775
ADE		2.903	5.797	13.877
ADE		2.755	5.209	12.914
ADE		1.525	4.424	12.914
ADE		0.074	2.771	12.914
ADE		-0.672	3.943	12.914
ADE		0.232	4.892	12.914
ADE		0.695	0.496	12.914
ADE		1.963	0.922	12.914
ADE		2.437	2.165	12.914
ADE		1.429	3.053	12.914
ADE		-0.295	1.415	12.914
ADE		-1.561	0.992	12.914
ADE		-2.327	1.635	12.914
ADE		-1.786	0.018	12.914
ADE		2.736	6.38	12.182
ADE		3.909	7.143	12.643
ADE		5.118	6.493	12.361
THY		6.078	7.186	11.568
THY		6.97	8.184	12.043
THY		5.189	7.694	10.767
THY		6.95	5.967	11.148
THY		7.284	4.882	11.813
THY		7.09	3.555	11.284
THY		5.73	3.049	11.386
THY		5.27	2.655	10.424
THY		3.801	2.729	10.424
THY		3.16	3.948	10.424
THY		3.093	1.549	10.424
THY		3.628	0.452	10.424
THY		1.729	1.701	10.424
THY		1.19	0.847	10.424
THY		1.02	2.888	10.424
THY		-0.207	2.868	10.424
THY		1.828	4.087	10.424
THY		1.178	5.439	10.423
THY		5.931	3.62	9.691
THY		7.331	3.563	10.152
THY		7.94	2.333	9.871
ADE		9.109	2.335	9.081
ADE		10.413	2.633	9.555
ADE		8.679	3.265	8.279
ADE		9.113	0.838	8.66
ADE		8.758	-0.24	9.325
ADE		7.83	-1.209	8.795
ADE		6.429	-0.835	8.897
ADE		5.825	-0.889	7.934
ADE		4.68	0.015	7.934
ADE		2.641	0.841	7.934
ADE		3.502	1.931	7.934
ADE		4.696	1.389	7.934
ADE		0.697	-0.493	7.934
ADE		1.516	-1.551	7.934
ADE		2.846	-1.589	7.934
ADE		3.353	-0.345	7.934
ADE		1.24	0.744	7.934
ADE		0.423	1.801	7.934
ADE		0.778	2.736	7.934
ADE		-0.571	1.693	7.934
ADE		6.924	-0.485	7.202
ADE		8.031	-1.343	7.663
ADE		7.815	-2.698	7.381
THY		8.785	-3.377	6.588
THY		10.021	-3.891	7.063
THY		8.972	-2.371	5.787
THY		7.921	-4.601	6.168
THY		7.006	-5.274	6.834
THY		5.689	-5.526	6.304
THY		4.764	-4.409	6.406
THY		4.24	-4.104	5.444
THY		3.827	-2.692	5.444
THY		4.768	-1.686	5.444
THY		2.48	-2.412	5.444
THY		1.62	-3.277	5.444
THY		2.175	-1.073	5.444
THY		1.192	-0.845	5.444
THY		3.063	-0.014	5.444
THY		2.64	1.139	5.444
THY		4.46	-0.382	5.444
THY		5.522	0.677	5.443
THY		5.369	-4.411	4.711
THY		5.776	-5.751	5.172
THY		4.814	-6.731	4.891
CYT		5.246	-7.857	4.1
CYT		5.961	-8.987	4.575
CYT		5.978	-7.141	3.298
CYT		3.835	-8.36	3.679
CYT		2.7	-8.385	4.344
CYT		1.478	-7.834	3.815
CYT		1.363	-6.389	3.917
CYT		1.11	-5.838	2.954
CYT		1.584	-4.447	2.954
CYT		2.917	-4.144	2.954
CYT		3.337	-2.873	2.954
CYT		0.63	-3.427	2.954
CYT		-0.573	-3.731	2.953
CYT		1.039	-2.137	2.954
CYT		2.344	-1.853	2.954
CYT		2.703	-0.566	2.953
CYT		2.022	0.166	2.953
CYT		3.665	-0.292	2.952
CYT		1.857	-6.739	2.221
CYT		1.419	-8.068	2.682
CYT		0.068	-8.317	2.401
CYT		-0.275	-9.443	1.61
CYT		-0.347	-10.779	2.085
CYT		0.736	-9.284	0.808
CYT		-1.717	-9.036	1.189
CYT		-2.657	-8.399	1.854
CYT		-3.334	-7.242	1.325
CYT		-2.59	-5.997	1.427
CYT		-2.477	-5.402	0.464
CYT		-1.285	-4.542	0.464
CYT		-0.023	-5.068	0.464
CYT		1.056	-4.275	0.464
CYT		-1.472	-3.158	0.464
CYT		-2.628	-2.709	0.463
CYT		-0.391	-2.344	0.464
CYT		0.837	-2.868	0.464
CYT		1.875	-2.027	0.463
CYT		1.744	-1.036	0.463
CYT		2.818	-2.361	0.462
CYT		-2.39	-6.569	-0.269
CYT		-3.517	-7.399	0.192
CYT		-4.762	-6.819	-0.089
CYT		-4.81	-6.774	-0.807
ARG	C	-5.537	2.312	12.001
ARG	N	-4.407	3.15	12.393
ARG	H	-3.562	2.851	12.893
ARG	C	-6.356	1.914	13.206
ARG	O	-7.579	1.817	13.158
ARG	C	-4.997	1.067	11.244
ARG	C	-5.134	-0.286	11.999
ARG	C	-6.274	-1.151	11.434
ARG	N	-7.242	-0.286	10.697
ARG	C	-8.504	-0.605	10.426
ARG	N	-9.058	-1.728	10.785
ARG	N	-9.225	0.247	9.768
ARG	H	-8.436	-2.355	11.3
ARG	H	-10.035	-1.897	10.537
ARG	H	-8.774	1.124	9.496
ARG	H	-10.192	-0.014	9.568
ARG	H	-6.964	0.635	10.346
PRO	C	-4.721	4.509	11.929
PRO	O	-5.78	4.723	11.338
PRO	C	-3.725	5.653	12.184
PRO	N	-3.18	6.176	10.939
PRO	C	-3.634	7.503	10.584
PRO	C	-4.792	7.728	11.559
PRO	C	-4.385	6.901	12.789
ARG	C	-3.555	5.258	9.854
ARG	O	-4.22	4.261	10.121
ARG	C	-3.109	5.571	8.445
ARG	N	-1.662	5.436	8.313
ARG	H	-1.09	4.633	8.598
ARG	C	-3.796	4.631	7.413
ARG	C	-4.472	5.342	6.207
ARG	C	-5.37	6.508	6.653
ARG	N	-6.792	6.057	6.7
ARG	C	-7.456	5.722	7.803
ARG	N	-6.936	5.756	8.997
ARG	N	-8.688	5.342	7.686
ARG	H	-5.961	6.066	9.019
ARG	H	-7.511	5.481	9.793
ARG	H	-9.08	5.323	6.742
ARG	H	-9.181	5.088	8.543
ARG	H	-7.348	5.978	5.843
LYS	C	-1.187	6.681	7.691
LYS	O	-2.011	7.561	7.404
LYS	C	0.289	6.847	7.42
LYS	N	0.602	6.551	6.024
LYS	H	0.423	7.191	5.171
LYS	C	0.758	8.287	7.761
LYS	C	2.159	8.341	8.418
LYS	C	3.303	8.706	7.468
LYS	C	4.108	7.443	7.134
LYS	N	3.869	6.424	8.171
LYS	H	2.93	6.529	8.574
LYS	H	3.905	5.477	7.778
LYS	H	4.589	6.552	8.868
PRO	C	1.207	5.213	6.011
PRO	O	1.35	4.595	7.067
PRO	C	1.658	4.592	4.678
PRO	N	1.334	5.453	3.55
PRO	C	2.472	6.078	2.913
PRO	H	0.376	5.604	3.233
PRO	C	3.602	5.799	3.908
PRO	C	3.184	4.471	4.556
GLY	N	-5.668	1.635	14.476
GLY	H	-4.605	1.682	14.66
GLY	C	-6.709	1.283	15.436
GLY	C	-6.855	-0.215	15.552
GLY	O	-7.953	-0.754	15.72
ARG	N	-5.655	-1.058	15.46
ARG	H	-4.689	-0.74	15.321
ARG	C	-6.111	-2.437	15.605
ARG	C	-5.602	-3.041	16.893
ARG	O	-4.452	-3.458	17.007
ARG	C	-5.637	-3.254	14.369
ARG	C	-6.707	-4.184	13.732
ARG	C	-6.828	-5.522	14.479
ARG	N	-5.66	-6.39	14.148
ARG	C	-5.709	-7.502	13.421
ARG	N	-6.806	-7.972	12.896
ARG	N	-4.61	-8.157	13.223
ARG	H	-7.637	-7.409	13.089
ARG	H	-6.761	-8.835	12.351
ARG	H	-3.761	-7.773	13.642
ARG	H	-4.668	-9.01	12.664
ARG	H	-4.72	-6.159	14.485
PRO	N	-6.511	-3.133	18.044
PRO	C	-5.785	-3.746	19.147
PRO	C	-7.698	-3.846	17.624
PRO	C	-6.779	-4.814	19.626
PRO	C	-7.554	-5.185	18.352
PRO	C	-4.443	-4.339	18.681
PRO	O	-3.416	-3.66	18.714
LYS	N	-4.388	-5.724	18.195
LYS	H	-5.212	-6.418	18.118
LYS	C	-2.995	-5.977	17.837
LYS	C	-2.885	-6.487	16.419
LYS	O	-3.416	-7.548	16.058
LYS	C	-2.378	-6.99	18.84
LYS	C	-0.864	-6.774	19.081
LYS	C	-0.408	-5.312	19.045
LYS	C	-0.287	-4.785	20.48
LYS	N	-1.506	-4.035	20.832
LYS	H	-2.229	-4.668	21.195
LYS	H	-1.323	-3.353	21.576
LYS	H	-1.809	-3.572	19.986

## Sheet: ATHP3 (major groove)+DNA
ATHP3 (major groove) bound to DNA FL876
GUA		-2.256	9.341	0.303
GUA		-1.74	9.04	-0.26
GUA		-2.672	8.396	-0.927
GUA		-3.344	7.235	-0.397
GUA		-2.593	5.994	-0.499
GUA		-2.477	5.399	0.464
GUA		-1.289	4.551	0.464
GUA		-1.265	3.177	0.464
GUA		-2.949	0.139	0.463
GUA		-2.717	-0.834	0.462
GUA		-3.921	0.373	0.463
GUA		-2.342	2.364	0.464
GUA		-1.999	1.087	0.464
GUA		-0.7	0.641	0.464
GUA		-0.53	-0.353	0.464
GUA		0.424	1.46	0.464
GUA		1.554	0.955	0.464
GUA		0.071	2.833	0.464
GUA		0.87	3.969	0.464
GUA		0.023	4.962	0.464
GUA		-2.396	6.566	1.196
GUA		-3.528	7.391	0.735
GUA		-4.769	6.805	1.017
GUA		-5.717	7.533	1.808
GUA		-6.555	8.576	1.334
GUA		-4.803	7.994	2.61
GUA		-6.651	6.361	2.228
GUA		-7.042	5.296	1.563
GUA		-6.917	3.96	2.093
GUA		-5.586	3.384	1.991
GUA		-5.147	2.966	2.954
GUA		-3.687	2.963	2.954
GUA		-2.872	1.857	2.954
GUA		-2.484	-1.595	2.953
GUA		-3.412	-1.967	2.953
GUA		-1.731	-2.253	2.952
GUA		-3.278	0.57	2.955
GUA		-2.259	-0.272	2.954
GUA		-0.942	0.117	2.954
GUA		-0.227	-0.595	2.954
GUA		-0.5	1.436	2.954
GUA		0.713	1.679	2.954
GUA		-1.583	2.35	2.954
GUA		-1.59	3.739	2.954
GUA		-2.856	4.058	2.954
GUA		-5.757	3.964	3.686
GUA		-7.157	3.981	3.225
GUA		-7.829	2.784	3.507
ADE		-8.975	2.809	4.297
ADE		-10.261	3.174	3.822
ADE		-8.496	3.715	5.099
ADE		-9.057	1.314	4.718
ADE		-8.758	0.218	4.053
ADE		-7.883	-0.798	4.583
ADE		-6.464	-0.498	4.481
ADE		-5.864	-0.583	5.444
ADE		-4.672	0.26	5.444
ADE		-2.594	0.978	5.444
ADE		-3.397	2.111	5.444
ADE		-4.617	1.633	5.444
ADE		-0.722	-0.456	5.444
ADE		-1.595	-1.469	5.444
ADE		-2.926	-1.438	5.444
ADE		-3.367	-0.169	5.444
ADE		-1.199	0.808	5.444
ADE		-0.329	1.82	5.444
ADE		0.648	1.669	5.555
ADE		-0.625	2.764	5.333
ADE		-6.94	-0.122	6.176
ADE		-8.091	-0.92	5.715
ADE		-7.945	-2.285	5.997
THY		-8.95	-2.913	6.789
THY		-10.211	-3.361	6.315
THY		-9.084	-1.898	7.59
THY		-8.15	-4.18	7.209
THY		-7.273	-4.9	6.544
THY		-5.97	-5.221	7.074
THY		-4.988	-4.154	6.971
THY		-4.449	-3.876	7.934
THY		-3.963	-2.488	7.934
THY		-4.85	-1.434	7.934
THY		-2.603	-2.279	7.934
THY		-1.79	-3.188	7.934
THY		-2.228	-0.958	7.934
THY		-1.234	-0.782	7.934
THY		-3.059	0.146	7.934
THY		-2.577	1.276	7.934
THY		-4.474	-0.148	7.934
THY		-5.479	0.965	7.934
THY		-5.592	-4.124	8.666
THY		-6.069	-5.441	8.205
THY		-5.16	-6.469	8.486
ADE		-5.604	-7.552	9.277
ADE		-6.372	-8.646	8.802
ADE		-6.302	-6.802	10.079
ADE		-4.219	-8.121	9.698
ADE		-3.087	-8.199	9.033
ADE		-1.839	-7.707	9.563
ADE		-1.656	-6.268	9.461
ADE		-1.378	-5.729	10.424
ADE		-1.782	-4.327	10.424
ADE		-1.777	-2.128	10.424
ADE		-3.111	-2.513	10.424
ADE		-3.061	-3.823	10.424
ADE		0.193	-0.832	10.424
ADE		0.863	-1.989	10.424
ADE		0.396	-3.236	10.424
ADE		-0.948	-3.235	10.424
ADE		-1.158	-0.866	10.424
ADE		-1.827	0.288	10.424
ADE		-2.827	0.312	10.424
ADE		-1.351	1.168	10.424
ADE		-2.167	-6.594	11.156
ADE		-1.792	-7.943	10.694
ADE		-0.455	-8.255	10.976
THY		-0.193	-9.41	11.769
THY		-0.184	-10.748	11.295
THY		-1.195	-9.203	12.57
THY		1.267	-9.072	12.189
THY		2.235	-8.48	11.524
THY		2.967	-7.355	12.053
THY		2.282	-6.077	11.951
THY		2.197	-5.477	12.914
THY		1.047	-4.561	12.914
THY		-0.241	-5.051	12.914
THY		1.296	-3.207	12.914
THY		2.422	-2.739	12.914
THY		0.172	-2.419	12.914
THY		0.332	-1.422	12.914
THY		-1.144	-2.841	12.914
THY		-2.052	-2.014	12.914
THY		-1.332	-4.274	12.914
THY		-2.714	-4.858	12.915
THY		2.055	-6.638	13.646
THY		3.143	-7.521	13.185
THY		4.413	-7.001	13.466
THY		5.294	-7.782	14.259
THY		6.076	-8.868	13.784
THY		4.357	-8.194	15.06
THY		6.288	-6.661	14.679
THY		6.734	-5.617	14.014
THY		6.679	-4.277	14.543
THY		5.38	-3.631	14.442
THY		4.964	-3.191	15.404
THY		3.495	-3.111	15.404
THY		2.73	-4.257	15.404
THY		2.914	-1.864	15.404
THY		3.561	-0.829	15.404
THY		1.541	-1.873	15.404
THY		1.094	-0.968	15.404
THY		0.713	-2.979	15.404
THY		-0.506	-2.831	15.404
THY		1.391	-4.255	15.404
THY		0.602	-5.531	15.404
THY		5.521	-4.22	16.136
THY		6.918	-4.31	15.675
THY		7.652	-3.15	15.957
GUA		8.863	-3.297	16.748
GUA		10.13	-3.729	16.274
GUA		8.338	-4.176	17.55
GUA		9.024	-1.808	17.168
GUA		8.783	-0.698	16.503
GUA		7.918	0.392	17.043
GUA		6.515	0.447	17.145
GUA		6.017	0.221	18.12
GUA		4.777	-0.582	18.095
GUA		3.499	-0.106	18.183
GUA		1.238	2.488	18.494
GUA		0.25	2.615	18.429
GUA		1.783	3.298	18.658
GUA		3.145	1.199	18.311
GUA		1.803	1.294	18.369
GUA		0.874	0.316	18.315
GUA		-0.108	0.511	18.368
GUA		1.294	-0.967	18.187
GUA		0.427	-1.839	18.142
GUA		2.683	-1.189	18.117
GUA		3.409	-2.337	17.989
GUA		4.672	-1.918	17.981
GUA		7.183	-0.488	18.632
GUA		8.349	0.185	18.129
GUA		8.636	1.448	18.576
CYT		9.406	1.518	19.626
CYT		10.619	2.356	19.522
CYT		9.579	0.151	20.032
CYT		8.373	2.295	20.332
CYT		7.784	3.517	20
CYT		6.682	3.935	20.71
CYT		5.494	3.231	20.478
CYT		4.915	2.592	21.314
CYT		4.192	1.367	21.012
CYT		4.84	0.244	20.717
CYT		4.177	-0.864	20.444
CYT		2.798	1.395	21.038
CYT		2.237	2.435	21.311
CYT		2.118	0.293	20.767
CYT		2.733	-0.808	20.477
CYT		2.044	-1.884	20.213
CYT		1.044	-1.892	20.224
CYT		2.501	-2.724	19.993
CYT		6.122	2.32	21.983
CYT		6.931	3.565	21.804
CYT		6.502	4.636	22.435
CYT		6.639	4.509	23.626
CYT		6.566	5.853	24.088
CYT		7.81	3.667	23.877
CYT		5.32	3.705	23.936
CYT		4.254	4.378	24.436
CYT		3.265	3.372	24.846
CYT		3.081	2.322	24.146
CYT		3.271	1.036	24.559
CYT		3.274	-0.195	23.716
CYT		4.394	-0.531	23.223
CYT		4.389	-1.497	22.553
CYT		2.026	-0.741	23.462
CYT		0.962	-0.284	23.828
CYT		1.936	-1.731	22.783
CYT		3.075	-2.172	22.32
CYT		2.918	-3.094	21.575
CYT		1.959	-3.106	21.379
CYT		3.642	-3.269	21.066
CYT		4.245	1.308	25.417
CYT		3.738	2.638	25.784
CYT		2.643	2.482	26.459
CYT		2.079	3.746	27.06
CYT		2.308	4.978	26.469
CYT		2.584	3.722	28.103
CYT		0.503	3.472	27.09
CYT		-0.286	3.676	26.213
CYT		-1.357	2.612	26.14
CYT		-0.809	1.449	25.7
CYT		-0.76	0.306	26.316
CYT		0.282	-0.874	25.904
CYT		1.583	-0.855	26.147
CYT		2.403	-1.784	25.814
CYT		-0.234	-1.78	25.2
CYT		-1.406	-1.669	24.873
CYT		0.542	-2.757	24.821
CYT		1.852	-2.832	25.112
CYT		2.625	-3.766	24.642
CYT		2.141	-4.074	24.034
CYT		3.632	-3.715	24.654
CYT		-0.915	0.897	27.365
CYT		-1.821	2.063	27.149
CYT		-3.184	1.653	27.074
CYT		-3.944	1.078	28.038
CYT		-5.17	1.868	28.226
CYT		-2.987	0.93	28.878
CYT		-4.385	-0.386	27.686
CYT		-4.762	-0.618	26.67
CYT		-4.629	-2.087	26.421
CYT		-3.278	-2.388	26.164
CYT		-2.959	-3.675	26.522
CYT		-1.481	-4.435	26.418
CYT		-0.346	-3.811	26.68
CYT		0.819	-4.412	26.59
CYT		-1.471	-5.68	25.932
CYT		-2.52	-6.167	25.564
CYT		-0.32	-6.357	25.809
CYT		0.848	-5.796	26.139
CYT		2	-6.466	25.918
CYT		1.795	-7.14	25.393
CYT		2.9	-6.013	25.945
CYT		-3.655	-3.707	27.54
CYT		-4.955	-3.028	27.288
CYT		-5.944	-3.966	26.977
CYT		-7.402	-3.459	26.661
CYT		-7.358	-2.01	26.439
CYT		-8.396	-3.923	27.406
CYT		-7.671	-4.237	25.633
CYT		-7.016	-3.824	24.735
CYT		-7.47	-2.437	24.444
CYT		-6.447	-1.493	24.623
CYT		-5.979	-0.802	23.771
CYT		-4.522	0.009	23.75
CYT		-3.365	-0.641	23.894
CYT		-2.218	0.005	23.885
CYT		-4.583	1.409	23.701
CYT		-5.683	2.015	23.71
CYT		-3.455	2.142	23.691
CYT		-2.248	1.505	23.757
CYT		-1.141	2.297	23.832
CYT		-1.438	3.216	24.004
CYT		-0.261	1.937	24.084
CYT		-6.416	-1.713	22.913
CYT		-7.71	-2.246	23.322
CYT		-8.781	-1.324	23.176
GUA		-9.562	-1.291	22.129
GUA		-11.014	-1.149	22.313
GUA		-9.12	-2.421	21.494
GUA		-9.039	0.064	21.625
GUA		-8.693	1.179	22.239
GUA		-7.994	2.233	21.62
GUA		-6.599	2.004	21.634
GUA		-6.009	1.759	20.691
GUA		-4.943	0.742	20.764
GUA		-3.596	0.982	20.81
GUA		-0.885	3.139	20.855
GUA		-1.249	4.048	20.702
GUA		0.092	3.077	21.008
GUA		-3.002	2.208	20.797
GUA		-1.665	2.062	20.855
GUA		-0.936	0.926	20.918
GUA		0.066	0.942	20.957
GUA		-1.591	-0.267	20.928
GUA		-0.903	-1.284	20.986
GUA		-3	-0.236	20.871
GUA		-3.931	-1.24	20.864
GUA		-5.09	-0.599	20.799
GUA		-7.202	1.312	20.061
GUA		-8.293	2.165	20.499
GUA		-8.279	3.482	20.088
CYT		-8.468	3.696	18.908
CYT		-9.385	4.833	18.726
CYT		-8.798	2.404	18.426
CYT		-7.006	4.129	18.546
CYT		-6.235	5.035	19.136
CYT		-5.157	5.672	18.5
CYT		-4.045	4.821	18.429
CYT		-3.834	4.166	17.507
CYT		-3.583	2.723	17.656
CYT		-4.552	1.875	17.973
CYT		-4.316	0.567	18.107
CYT		-2.3	2.246	17.459
CYT		-1.439	3.044	17.17
CYT		-2.048	0.936	17.588
CYT		-2.979	0.099	17.897
CYT		-2.71	-1.191	18.02
CYT		-1.799	-1.562	17.885
CYT		-3.409	-1.835	18.254
CYT		-5.125	4.461	16.939
CYT		-5.506	5.787	17.389
CYT		-4.514	6.985	17.341
ADE		-4.784	8.096	16.55
ADE		-5.433	9.265	17.025
ADE		-5.557	7.423	15.749
ADE		-3.347	8.518	16.13
ADE		-2.213	8.477	16.795
ADE		-1.023	7.857	16.265
ADE		-0.991	6.407	16.367
ADE		-0.771	5.842	15.404
ADE		-1.32	4.49	15.404
ADE		-1.545	2.302	15.404
ADE		-2.831	2.825	15.404
ADE		-2.644	4.122	15.404
ADE		0.279	0.807	15.404
ADE		1.066	1.888	15.404
ADE		0.732	3.177	15.404
ADE		-0.604	3.317	15.404
ADE		-1.061	0.983	15.404
ADE		-1.847	-0.096	15.404
ADE		-2.844	-0.016	15.404
ADE		-1.465	-1.02	15.404
ADE		-1.466	6.785	14.672
ADE		-0.951	8.087	15.133
ADE		0.41	8.257	14.851
ADE		0.79	9.37	14.061
ADE		0.938	10.7	14.535
ADE		-0.229	9.27	13.259
ADE		2.206	8.882	13.64
ADE		3.107	8.192	14.305
ADE		3.717	6.997	13.775
ADE		2.903	5.797	13.877
ADE		2.755	5.209	12.914
ADE		1.525	4.424	12.914
ADE		0.074	2.771	12.914
ADE		-0.672	3.943	12.914
ADE		0.232	4.892	12.914
ADE		0.695	0.496	12.914
ADE		1.963	0.922	12.914
ADE		2.437	2.165	12.914
ADE		1.429	3.053	12.914
ADE		-0.295	1.415	12.914
ADE		-1.561	0.992	12.914
ADE		-2.327	1.635	12.914
ADE		-1.786	0.018	12.914
ADE		2.736	6.38	12.182
ADE		3.909	7.143	12.643
ADE		5.118	6.493	12.361
THY		6.078	7.186	11.568
THY		6.97	8.184	12.043
THY		5.189	7.694	10.767
THY		6.95	5.967	11.148
THY		7.284	4.882	11.813
THY		7.09	3.555	11.284
THY		5.73	3.049	11.386
THY		5.27	2.655	10.424
THY		3.801	2.729	10.424
THY		3.16	3.948	10.424
THY		3.093	1.549	10.424
THY		3.628	0.452	10.424
THY		1.729	1.701	10.424
THY		1.19	0.847	10.424
THY		1.02	2.888	10.424
THY		-0.207	2.868	10.424
THY		1.828	4.087	10.424
THY		1.178	5.439	10.423
THY		5.931	3.62	9.691
THY		7.331	3.563	10.152
THY		7.94	2.333	9.871
ADE		9.109	2.335	9.081
ADE		10.413	2.633	9.555
ADE		8.679	3.265	8.279
ADE		9.113	0.838	8.66
ADE		8.758	-0.24	9.325
ADE		7.83	-1.209	8.795
ADE		6.429	-0.835	8.897
ADE		5.825	-0.889	7.934
ADE		4.68	0.015	7.934
ADE		2.641	0.841	7.934
ADE		3.502	1.931	7.934
ADE		4.696	1.389	7.934
ADE		0.697	-0.493	7.934
ADE		1.516	-1.551	7.934
ADE		2.846	-1.589	7.934
ADE		3.353	-0.345	7.934
ADE		1.24	0.744	7.934
ADE		0.423	1.801	7.934
ADE		0.778	2.736	7.934
ADE		-0.571	1.693	7.934
ADE		6.924	-0.485	7.202
ADE		8.031	-1.343	7.663
ADE		7.815	-2.698	7.381
THY		8.785	-3.377	6.588
THY		10.021	-3.891	7.063
THY		8.972	-2.371	5.787
THY		7.921	-4.601	6.168
THY		7.006	-5.274	6.834
THY		5.689	-5.526	6.304
THY		4.764	-4.409	6.406
THY		4.24	-4.104	5.444
THY		3.827	-2.692	5.444
THY		4.768	-1.686	5.444
THY		2.48	-2.412	5.444
THY		1.62	-3.277	5.444
THY		2.175	-1.073	5.444
THY		1.192	-0.845	5.444
THY		3.063	-0.014	5.444
THY		2.64	1.139	5.444
THY		4.46	-0.382	5.444
THY		5.522	0.677	5.443
THY		5.369	-4.411	4.711
THY		5.776	-5.751	5.172
THY		4.814	-6.731	4.891
CYT		5.246	-7.857	4.1
CYT		5.961	-8.987	4.575
CYT		5.978	-7.141	3.298
CYT		3.835	-8.36	3.679
CYT		2.7	-8.385	4.344
CYT		1.478	-7.834	3.815
CYT		1.363	-6.389	3.917
CYT		1.11	-5.838	2.954
CYT		1.584	-4.447	2.954
CYT		2.917	-4.144	2.954
CYT		3.337	-2.873	2.954
CYT		0.63	-3.427	2.954
CYT		-0.573	-3.731	2.953
CYT		1.039	-2.137	2.954
CYT		2.344	-1.853	2.954
CYT		2.703	-0.566	2.953
CYT		2.022	0.166	2.953
CYT		3.665	-0.292	2.952
CYT		1.857	-6.739	2.221
CYT		1.419	-8.068	2.682
CYT		0.068	-8.317	2.401
CYT		-0.275	-9.443	1.61
CYT		-0.347	-10.779	2.085
CYT		0.736	-9.284	0.808
CYT		-1.717	-9.036	1.189
CYT		-2.657	-8.399	1.854
CYT		-3.334	-7.242	1.325
CYT		-2.59	-5.997	1.427
CYT		-2.477	-5.402	0.464
CYT		-1.285	-4.542	0.464
CYT		-0.023	-5.068	0.464
CYT		1.056	-4.275	0.464
CYT		-1.472	-3.158	0.464
CYT		-2.628	-2.709	0.463
CYT		-0.391	-2.344	0.464
CYT		0.837	-2.868	0.464
CYT		1.875	-2.027	0.463
CYT		1.744	-1.036	0.463
CYT		2.818	-2.361	0.462
CYT		-2.39	-6.569	-0.269
CYT		-3.517	-7.399	0.192
CYT		-4.762	-6.819	-0.089
CYT		-4.81	-6.774	-0.807
ARG	C	-8.841	0.074	14.726
ARG	N	-8.349	0.256	16.089
ARG	H	-8.07	1.138	16.53
ARG	C	-7.706	0.131	13.731
ARG	O	-7.247	1.197	13.327
ARG	C	-9.91	1.165	14.429
ARG	C	-10.89	0.843	13.266
ARG	C	-10.754	1.839	12.104
ARG	N	-9.806	1.296	11.087
ARG	C	-10.035	1.235	9.778
ARG	N	-11.134	1.656	9.217
ARG	N	-9.118	0.73	9.015
ARG	H	-11.816	2.044	9.874
ARG	H	-11.234	1.573	8.204
ARG	H	-8.263	0.407	9.472
ARG	H	-9.312	0.69	8.014
ARG	H	-8.891	0.926	11.362
GLY	C	-8.335	-1.08	16.702
GLY	O	-8.705	-2.049	16.034
GLY	C	-7.869	-1.224	18.13
GLY	N	-8.303	-2.498	18.697
GLY	H	-9.319	-2.806	18.897
ARG	C	-7.082	-3.278	18.943
ARG	O	-5.993	-2.784	18.66
ARG	C	-7.203	-4.662	19.535
ARG	N	-6.351	-4.802	20.713
ARG	H	-6.328	-4.185	21.532
ARG	C	-8.671	-4.98	19.938
ARG	C	-9.029	-6.49	20.021
ARG	C	-9.718	-6.848	21.349
ARG	N	-10.122	-5.598	22.058
ARG	C	-10.04	-5.397	23.37
ARG	N	-9.581	-6.284	24.207
ARG	N	-10.437	-4.259	23.844
ARG	H	-9.283	-7.158	23.77
ARG	H	-9.551	-6.053	25.203
ARG	H	-10.793	-3.577	23.172
ARG	H	-10.368	-4.125	24.854
ARG	H	-10.504	-4.799	21.542
PRO	C	-5.535	-6.004	20.491
PRO	O	-5.671	-6.652	19.453
PRO	C	-4.516	-6.443	21.556
PRO	N	-3.169	-6.004	21.222
PRO	C	-2.642	-4.953	22.065
PRO	C	-3.883	-4.492	22.833
PRO	C	-4.741	-5.764	22.917
ARG	C	-3.178	-5.517	19.835
ARG	O	-4.23	-5.544	19.201
ARG	C	-1.893	-5	19.233
ARG	N	-0.891	-6.058	19.152
ARG	H	-1.013	-6.992	18.744
ARG	C	-2.127	-4.421	17.808
ARG	C	-2.476	-5.465	16.711
ARG	C	-3.908	-5.289	16.179
ARG	N	-4.325	-3.863	16.321
ARG	C	-5.105	-3.201	15.472
ARG	N	-5.612	-3.732	14.395
ARG	N	-5.377	-1.96	15.725
ARG	H	-5.36	-4.713	14.255
ARG	H	-6.202	-3.155	13.792
ARG	H	-4.971	-1.562	16.574
ARG	H	-5.976	-1.468	15.06
ARG	H	-4.013	-3.299	17.119
LYS	C	0.329	-5.52	19.771
LYS	O	0.315	-4.364	20.22
LYS	C	1.561	-6.39	19.84
LYS	N	2.679	-5.774	19.131
LYS	H	2.66	-5.615	18.062
LYS	H	3.501	-5.484	19.659
LYS	C	1.97	-6.658	21.314
LYS	C	3.439	-7.123	21.471
LYS	C	4.283	-6.28	22.432
LYS	C	5.39	-5.569	21.643
LYS	N	6.207	-4.76	22.564
LYS	H	5.905	-4.903	23.536
LYS	H	7.193	-5.038	22.529
LYS	H	6.093	-3.799	22.277
PRO	N	-7.132	-1.127	13.232
PRO	C	-6.067	-0.798	12.297
PRO	C	-8.206	-1.922	12.678
PRO	C	-6.397	-1.712	11.107
PRO	C	-7.925	-1.858	11.175
PRO	C	-6.076	0.695	11.928
PRO	O	-6.908	1.137	11.136
ARG	N	-5.084	1.601	12.527
ARG	H	-4.347	1.351	13.195
ARG	C	-5.36	2.926	11.98
ARG	C	-4.324	3.311	10.95
ARG	O	-3.315	2.637	10.757
ARG	C	-5.403	3.952	13.149
ARG	C	-6.761	4.68	13.35
ARG	C	-6.795	6.044	12.643
ARG	N	-5.504	6.759	12.868
ARG	C	-4.961	7.647	12.041
ARG	N	-5.507	8.01	10.914
ARG	N	-3.826	8.18	12.368
ARG	H	-6.4	7.553	10.717
ARG	H	-5.026	8.698	10.332
ARG	H	-3.414	7.884	13.255
ARG	H	-3.426	8.859	11.719
ARG	H	-4.946	6.587	13.712
LYS	N	-4.531	4.528	10.152
LYS	H	-5.367	5.21	10.214
LYS	C	-3.381	4.632	9.257
LYS	C	-2.598	5.895	9.527
LYS	O	-2.241	6.215	10.67
LYS	C	-3.868	4.585	7.783
LYS	C	-5.391	4.824	7.63
LYS	C	-5.773	6.178	7.025
LYS	C	-4.734	6.571	5.967
LYS	N	-4.882	8.001	5.643
LYS	H	-5.86	8.296	5.744
LYS	H	-4.339	8.587	6.285
LYS	H	-4.556	8.113	4.693
TRP	N	-2.249	6.771	8.4
TRP	H	-2.475	6.628	7.437
TRP	C	-1.505	7.892	8.968
TRP	C	-2.29	9.177	8.851
TRP	O	-3.16	9.485	9.664
TRP	C	-0.15	8.035	8.22
TRP	C	-0.078	7.298	6.879
TRP	C	-1.042	7.366	5.851
TRP	N	-0.722	6.507	4.781
TRP	C	0.462	5.905	5.182
TRP	H	-1.262	6.327	3.927
TRP	C	0.861	6.38	6.456
TRP	C	1.24	4.935	4.515
TRP	C	2.033	5.88	7.078
TRP	C	2.789	4.927	6.397
TRP	C	2.401	4.462	5.133

## Sheet: ATHP1 (minor groove)+DNA
ATHP1 (minor groove) bound to DNA FL876
GUA		-2.256	9.341	0.303
GUA		-1.74	9.04	-0.26
GUA		-2.672	8.396	-0.927
GUA		-3.344	7.235	-0.397
GUA		-2.593	5.994	-0.499
GUA		-2.477	5.399	0.464
GUA		-1.289	4.551	0.464
GUA		-1.265	3.177	0.464
GUA		-2.949	0.139	0.463
GUA		-2.717	-0.834	0.462
GUA		-3.921	0.373	0.463
GUA		-2.342	2.364	0.464
GUA		-1.999	1.087	0.464
GUA		-0.7	0.641	0.464
GUA		-0.53	-0.353	0.464
GUA		0.424	1.46	0.464
GUA		1.554	0.955	0.464
GUA		0.071	2.833	0.464
GUA		0.87	3.969	0.464
GUA		0.023	4.962	0.464
GUA		-2.396	6.566	1.196
GUA		-3.528	7.391	0.735
GUA		-4.769	6.805	1.017
GUA		-5.717	7.533	1.808
GUA		-6.555	8.576	1.334
GUA		-4.803	7.994	2.61
GUA		-6.651	6.361	2.228
GUA		-7.042	5.296	1.563
GUA		-6.917	3.96	2.093
GUA		-5.586	3.384	1.991
GUA		-5.147	2.966	2.954
GUA		-3.687	2.963	2.954
GUA		-2.872	1.857	2.954
GUA		-2.484	-1.595	2.953
GUA		-3.412	-1.967	2.953
GUA		-1.731	-2.253	2.952
GUA		-3.278	0.57	2.955
GUA		-2.259	-0.272	2.954
GUA		-0.942	0.117	2.954
GUA		-0.227	-0.595	2.954
GUA		-0.5	1.436	2.954
GUA		0.713	1.679	2.954
GUA		-1.583	2.35	2.954
GUA		-1.59	3.739	2.954
GUA		-2.856	4.058	2.954
GUA		-5.757	3.964	3.686
GUA		-7.157	3.981	3.225
GUA		-7.829	2.784	3.507
ADE		-8.975	2.809	4.297
ADE		-10.261	3.174	3.822
ADE		-8.496	3.715	5.099
ADE		-9.057	1.314	4.718
ADE		-8.758	0.218	4.053
ADE		-7.883	-0.798	4.583
ADE		-6.464	-0.498	4.481
ADE		-5.864	-0.583	5.444
ADE		-4.672	0.26	5.444
ADE		-2.594	0.978	5.444
ADE		-3.397	2.111	5.444
ADE		-4.617	1.633	5.444
ADE		-0.722	-0.456	5.444
ADE		-1.595	-1.469	5.444
ADE		-2.926	-1.438	5.444
ADE		-3.367	-0.169	5.444
ADE		-1.199	0.808	5.444
ADE		-0.329	1.82	5.444
ADE		0.648	1.669	5.555
ADE		-0.625	2.764	5.333
ADE		-6.94	-0.122	6.176
ADE		-8.091	-0.92	5.715
ADE		-7.945	-2.285	5.997
THY		-8.95	-2.913	6.789
THY		-10.211	-3.361	6.315
THY		-9.084	-1.898	7.59
THY		-8.15	-4.18	7.209
THY		-7.273	-4.9	6.544
THY		-5.97	-5.221	7.074
THY		-4.988	-4.154	6.971
THY		-4.449	-3.876	7.934
THY		-3.963	-2.488	7.934
THY		-4.85	-1.434	7.934
THY		-2.603	-2.279	7.934
THY		-1.79	-3.188	7.934
THY		-2.228	-0.958	7.934
THY		-1.234	-0.782	7.934
THY		-3.059	0.146	7.934
THY		-2.577	1.276	7.934
THY		-4.474	-0.148	7.934
THY		-5.479	0.965	7.934
THY		-5.592	-4.124	8.666
THY		-6.069	-5.441	8.205
THY		-5.16	-6.469	8.486
ADE		-5.604	-7.552	9.277
ADE		-6.372	-8.646	8.802
ADE		-6.302	-6.802	10.079
ADE		-4.219	-8.121	9.698
ADE		-3.087	-8.199	9.033
ADE		-1.839	-7.707	9.563
ADE		-1.656	-6.268	9.461
ADE		-1.378	-5.729	10.424
ADE		-1.782	-4.327	10.424
ADE		-1.777	-2.128	10.424
ADE		-3.111	-2.513	10.424
ADE		-3.061	-3.823	10.424
ADE		0.193	-0.832	10.424
ADE		0.863	-1.989	10.424
ADE		0.396	-3.236	10.424
ADE		-0.948	-3.235	10.424
ADE		-1.158	-0.866	10.424
ADE		-1.827	0.288	10.424
ADE		-2.827	0.312	10.424
ADE		-1.351	1.168	10.424
ADE		-2.167	-6.594	11.156
ADE		-1.792	-7.943	10.694
ADE		-0.455	-8.255	10.976
THY		-0.193	-9.41	11.769
THY		-0.184	-10.748	11.295
THY		-1.195	-9.203	12.57
THY		1.267	-9.072	12.189
THY		2.235	-8.48	11.524
THY		2.967	-7.355	12.053
THY		2.282	-6.077	11.951
THY		2.197	-5.477	12.914
THY		1.047	-4.561	12.914
THY		-0.241	-5.051	12.914
THY		1.296	-3.207	12.914
THY		2.422	-2.739	12.914
THY		0.172	-2.419	12.914
THY		0.332	-1.422	12.914
THY		-1.144	-2.841	12.914
THY		-2.052	-2.014	12.914
THY		-1.332	-4.274	12.914
THY		-2.714	-4.858	12.915
THY		2.055	-6.638	13.646
THY		3.143	-7.521	13.185
THY		4.413	-7.001	13.466
THY		5.294	-7.782	14.259
THY		6.076	-8.868	13.784
THY		4.357	-8.194	15.06
THY		6.288	-6.661	14.679
THY		6.734	-5.617	14.014
THY		6.679	-4.277	14.543
THY		5.38	-3.631	14.442
THY		4.964	-3.191	15.404
THY		3.495	-3.111	15.404
THY		2.73	-4.257	15.404
THY		2.914	-1.864	15.404
THY		3.561	-0.829	15.404
THY		1.541	-1.873	15.404
THY		1.094	-0.968	15.404
THY		0.713	-2.979	15.404
THY		-0.506	-2.831	15.404
THY		1.391	-4.255	15.404
THY		0.602	-5.531	15.404
THY		5.521	-4.22	16.136
THY		6.918	-4.31	15.675
THY		7.652	-3.15	15.957
GUA		8.863	-3.297	16.748
GUA		10.13	-3.729	16.274
GUA		8.338	-4.176	17.55
GUA		9.024	-1.808	17.168
GUA		8.783	-0.698	16.503
GUA		7.918	0.392	17.043
GUA		6.515	0.447	17.145
GUA		6.017	0.221	18.12
GUA		4.777	-0.582	18.095
GUA		3.499	-0.106	18.183
GUA		1.238	2.488	18.494
GUA		0.25	2.615	18.429
GUA		1.783	3.298	18.658
GUA		3.145	1.199	18.311
GUA		1.803	1.294	18.369
GUA		0.874	0.316	18.315
GUA		-0.108	0.511	18.368
GUA		1.294	-0.967	18.187
GUA		0.427	-1.839	18.142
GUA		2.683	-1.189	18.117
GUA		3.409	-2.337	17.989
GUA		4.672	-1.918	17.981
GUA		7.183	-0.488	18.632
GUA		8.349	0.185	18.129
GUA		8.636	1.448	18.576
CYT		9.406	1.518	19.626
CYT		10.619	2.356	19.522
CYT		9.579	0.151	20.032
CYT		8.373	2.295	20.332
CYT		7.784	3.517	20
CYT		6.682	3.935	20.71
CYT		5.494	3.231	20.478
CYT		4.915	2.592	21.314
CYT		4.192	1.367	21.012
CYT		4.84	0.244	20.717
CYT		4.177	-0.864	20.444
CYT		2.798	1.395	21.038
CYT		2.237	2.435	21.311
CYT		2.118	0.293	20.767
CYT		2.733	-0.808	20.477
CYT		2.044	-1.884	20.213
CYT		1.044	-1.892	20.224
CYT		2.501	-2.724	19.993
CYT		6.122	2.32	21.983
CYT		6.931	3.565	21.804
CYT		6.502	4.636	22.435
CYT		6.639	4.509	23.626
CYT		6.566	5.853	24.088
CYT		7.81	3.667	23.877
CYT		5.32	3.705	23.936
CYT		4.254	4.378	24.436
CYT		3.265	3.372	24.846
CYT		3.081	2.322	24.146
CYT		3.271	1.036	24.559
CYT		3.274	-0.195	23.716
CYT		4.394	-0.531	23.223
CYT		4.389	-1.497	22.553
CYT		2.026	-0.741	23.462
CYT		0.962	-0.284	23.828
CYT		1.936	-1.731	22.783
CYT		3.075	-2.172	22.32
CYT		2.918	-3.094	21.575
CYT		1.959	-3.106	21.379
CYT		3.642	-3.269	21.066
CYT		4.245	1.308	25.417
CYT		3.738	2.638	25.784
CYT		2.643	2.482	26.459
CYT		2.079	3.746	27.06
CYT		2.308	4.978	26.469
CYT		2.584	3.722	28.103
CYT		0.503	3.472	27.09
CYT		-0.286	3.676	26.213
CYT		-1.357	2.612	26.14
CYT		-0.809	1.449	25.7
CYT		-0.76	0.306	26.316
CYT		0.282	-0.874	25.904
CYT		1.583	-0.855	26.147
CYT		2.403	-1.784	25.814
CYT		-0.234	-1.78	25.2
CYT		-1.406	-1.669	24.873
CYT		0.542	-2.757	24.821
CYT		1.852	-2.832	25.112
CYT		2.625	-3.766	24.642
CYT		2.141	-4.074	24.034
CYT		3.632	-3.715	24.654
CYT		-0.915	0.897	27.365
CYT		-1.821	2.063	27.149
CYT		-3.184	1.653	27.074
CYT		-3.944	1.078	28.038
CYT		-5.17	1.868	28.226
CYT		-2.987	0.93	28.878
CYT		-4.385	-0.386	27.686
CYT		-4.762	-0.618	26.67
CYT		-4.629	-2.087	26.421
CYT		-3.278	-2.388	26.164
CYT		-2.959	-3.675	26.522
CYT		-1.481	-4.435	26.418
CYT		-0.346	-3.811	26.68
CYT		0.819	-4.412	26.59
CYT		-1.471	-5.68	25.932
CYT		-2.52	-6.167	25.564
CYT		-0.32	-6.357	25.809
CYT		0.848	-5.796	26.139
CYT		2	-6.466	25.918
CYT		1.795	-7.14	25.393
CYT		2.9	-6.013	25.945
CYT		-3.655	-3.707	27.54
CYT		-4.955	-3.028	27.288
CYT		-5.944	-3.966	26.977
CYT		-7.402	-3.459	26.661
CYT		-7.358	-2.01	26.439
CYT		-8.396	-3.923	27.406
CYT		-7.671	-4.237	25.633
CYT		-7.016	-3.824	24.735
CYT		-7.47	-2.437	24.444
CYT		-6.447	-1.493	24.623
CYT		-5.979	-0.802	23.771
CYT		-4.522	0.009	23.75
CYT		-3.365	-0.641	23.894
CYT		-2.218	0.005	23.885
CYT		-4.583	1.409	23.701
CYT		-5.683	2.015	23.71
CYT		-3.455	2.142	23.691
CYT		-2.248	1.505	23.757
CYT		-1.141	2.297	23.832
CYT		-1.438	3.216	24.004
CYT		-0.261	1.937	24.084
CYT		-6.416	-1.713	22.913
CYT		-7.71	-2.246	23.322
CYT		-8.781	-1.324	23.176
GUA		-9.562	-1.291	22.129
GUA		-11.014	-1.149	22.313
GUA		-9.12	-2.421	21.494
GUA		-9.039	0.064	21.625
GUA		-8.693	1.179	22.239
GUA		-7.994	2.233	21.62
GUA		-6.599	2.004	21.634
GUA		-6.009	1.759	20.691
GUA		-4.943	0.742	20.764
GUA		-3.596	0.982	20.81
GUA		-0.885	3.139	20.855
GUA		-1.249	4.048	20.702
GUA		0.092	3.077	21.008
GUA		-3.002	2.208	20.797
GUA		-1.665	2.062	20.855
GUA		-0.936	0.926	20.918
GUA		0.066	0.942	20.957
GUA		-1.591	-0.267	20.928
GUA		-0.903	-1.284	20.986
GUA		-3	-0.236	20.871
GUA		-3.931	-1.24	20.864
GUA		-5.09	-0.599	20.799
GUA		-7.202	1.312	20.061
GUA		-8.293	2.165	20.499
GUA		-8.279	3.482	20.088
CYT		-8.468	3.696	18.908
CYT		-9.385	4.833	18.726
CYT		-8.798	2.404	18.426
CYT		-7.006	4.129	18.546
CYT		-6.235	5.035	19.136
CYT		-5.157	5.672	18.5
CYT		-4.045	4.821	18.429
CYT		-3.834	4.166	17.507
CYT		-3.583	2.723	17.656
CYT		-4.552	1.875	17.973
CYT		-4.316	0.567	18.107
CYT		-2.3	2.246	17.459
CYT		-1.439	3.044	17.17
CYT		-2.048	0.936	17.588
CYT		-2.979	0.099	17.897
CYT		-2.71	-1.191	18.02
CYT		-1.799	-1.562	17.885
CYT		-3.409	-1.835	18.254
CYT		-5.125	4.461	16.939
CYT		-5.506	5.787	17.389
CYT		-4.514	6.985	17.341
ADE		-4.784	8.096	16.55
ADE		-5.433	9.265	17.025
ADE		-5.557	7.423	15.749
ADE		-3.347	8.518	16.13
ADE		-2.213	8.477	16.795
ADE		-1.023	7.857	16.265
ADE		-0.991	6.407	16.367
ADE		-0.771	5.842	15.404
ADE		-1.32	4.49	15.404
ADE		-1.545	2.302	15.404
ADE		-2.831	2.825	15.404
ADE		-2.644	4.122	15.404
ADE		0.279	0.807	15.404
ADE		1.066	1.888	15.404
ADE		0.732	3.177	15.404
ADE		-0.604	3.317	15.404
ADE		-1.061	0.983	15.404
ADE		-1.847	-0.096	15.404
ADE		-2.844	-0.016	15.404
ADE		-1.465	-1.02	15.404
ADE		-1.466	6.785	14.672
ADE		-0.951	8.087	15.133
ADE		0.41	8.257	14.851
ADE		0.79	9.37	14.061
ADE		0.938	10.7	14.535
ADE		-0.229	9.27	13.259
ADE		2.206	8.882	13.64
ADE		3.107	8.192	14.305
ADE		3.717	6.997	13.775
ADE		2.903	5.797	13.877
ADE		2.755	5.209	12.914
ADE		1.525	4.424	12.914
ADE		0.074	2.771	12.914
ADE		-0.672	3.943	12.914
ADE		0.232	4.892	12.914
ADE		0.695	0.496	12.914
ADE		1.963	0.922	12.914
ADE		2.437	2.165	12.914
ADE		1.429	3.053	12.914
ADE		-0.295	1.415	12.914
ADE		-1.561	0.992	12.914
ADE		-2.327	1.635	12.914
ADE		-1.786	0.018	12.914
ADE		2.736	6.38	12.182
ADE		3.909	7.143	12.643
ADE		5.118	6.493	12.361
THY		6.078	7.186	11.568
THY		6.97	8.184	12.043
THY		5.189	7.694	10.767
THY		6.95	5.967	11.148
THY		7.284	4.882	11.813
THY		7.09	3.555	11.284
THY		5.73	3.049	11.386
THY		5.27	2.655	10.424
THY		3.801	2.729	10.424
THY		3.16	3.948	10.424
THY		3.093	1.549	10.424
THY		3.628	0.452	10.424
THY		1.729	1.701	10.424
THY		1.19	0.847	10.424
THY		1.02	2.888	10.424
THY		-0.207	2.868	10.424
THY		1.828	4.087	10.424
THY		1.178	5.439	10.423
THY		5.931	3.62	9.691
THY		7.331	3.563	10.152
THY		7.94	2.333	9.871
ADE		9.109	2.335	9.081
ADE		10.413	2.633	9.555
ADE		8.679	3.265	8.279
ADE		9.113	0.838	8.66
ADE		8.758	-0.24	9.325
ADE		7.83	-1.209	8.795
ADE		6.429	-0.835	8.897
ADE		5.825	-0.889	7.934
ADE		4.68	0.015	7.934
ADE		2.641	0.841	7.934
ADE		3.502	1.931	7.934
ADE		4.696	1.389	7.934
ADE		0.697	-0.493	7.934
ADE		1.516	-1.551	7.934
ADE		2.846	-1.589	7.934
ADE		3.353	-0.345	7.934
ADE		1.24	0.744	7.934
ADE		0.423	1.801	7.934
ADE		0.778	2.736	7.934
ADE		-0.571	1.693	7.934
ADE		6.924	-0.485	7.202
ADE		8.031	-1.343	7.663
ADE		7.815	-2.698	7.381
THY		8.785	-3.377	6.588
THY		10.021	-3.891	7.063
THY		8.972	-2.371	5.787
THY		7.921	-4.601	6.168
THY		7.006	-5.274	6.834
THY		5.689	-5.526	6.304
THY		4.764	-4.409	6.406
THY		4.24	-4.104	5.444
THY		3.827	-2.692	5.444
THY		4.768	-1.686	5.444
THY		2.48	-2.412	5.444
THY		1.62	-3.277	5.444
THY		2.175	-1.073	5.444
THY		1.192	-0.845	5.444
THY		3.063	-0.014	5.444
THY		2.64	1.139	5.444
THY		4.46	-0.382	5.444
THY		5.522	0.677	5.443
THY		5.369	-4.411	4.711
THY		5.776	-5.751	5.172
THY		4.814	-6.731	4.891
CYT		5.246	-7.857	4.1
CYT		5.961	-8.987	4.575
CYT		5.978	-7.141	3.298
CYT		3.835	-8.36	3.679
CYT		2.7	-8.385	4.344
CYT		1.478	-7.834	3.815
CYT		1.363	-6.389	3.917
CYT		1.11	-5.838	2.954
CYT		1.584	-4.447	2.954
CYT		2.917	-4.144	2.954
CYT		3.337	-2.873	2.954
CYT		0.63	-3.427	2.954
CYT		-0.573	-3.731	2.953
CYT		1.039	-2.137	2.954
CYT		2.344	-1.853	2.954
CYT		2.703	-0.566	2.953
CYT		2.022	0.166	2.953
CYT		3.665	-0.292	2.952
CYT		1.857	-6.739	2.221
CYT		1.419	-8.068	2.682
CYT		0.068	-8.317	2.401
CYT		-0.275	-9.443	1.61
CYT		-0.347	-10.779	2.085
CYT		0.736	-9.284	0.808
CYT		-1.717	-9.036	1.189
CYT		-2.657	-8.399	1.854
CYT		-3.334	-7.242	1.325
CYT		-2.59	-5.997	1.427
CYT		-2.477	-5.402	0.464
CYT		-1.285	-4.542	0.464
CYT		-0.023	-5.068	0.464
CYT		1.056	-4.275	0.464
CYT		-1.472	-3.158	0.464
CYT		-2.628	-2.709	0.463
CYT		-0.391	-2.344	0.464
CYT		0.837	-2.868	0.464
CYT		1.875	-2.027	0.463
CYT		1.744	-1.036	0.463
CYT		2.818	-2.361	0.462
CYT		-2.39	-6.569	-0.269
CYT		-3.517	-7.399	0.192
CYT		-4.762	-6.819	-0.089
CYT		-4.81	-6.774	-0.807
ARG	C	9.299	-4.385	11.529
ARG	N	8.782	-5.311	10.445
ARG	H	9.1	-5.344	9.429
ARG	C	9.45	-2.921	10.989
ARG	O	8.449	-2.142	10.858
ARG	C	10.703	-4.96	12.077
ARG	C	10.679	-5.527	13.588
ARG	C	11.644	-4.7	14.555
ARG	N	11.136	-3.242	14.674
ARG	C	11.896	-2.111	14.444
ARG	N	13.196	-2.146	14.073
ARG	N	11.313	-0.909	14.598
ARG	H	13.593	-3.125	13.971
ARG	H	13.708	-1.23	13.917
ARG	H	10.292	-0.903	14.887
ARG	H	11.912	-0.054	14.417
ARG	H	10.133	-3.032	14.957
PRO	C	7.717	-6.185	11.101
PRO	O	7.442	-6.028	12.34
PRO	C	6.954	-7.288	10.236
PRO	N	5.645	-6.762	9.692
PRO	C	5.622	-6.534	8.208
PRO	C	7.157	-6.657	7.818
PRO	C	7.729	-7.68	8.9
ARG	C	5.345	-5.434	10.382
ARG	O	6.166	-4.987	11.247
ARG	C	4.032	-4.662	10.004
ARG	N	2.84	-5.595	9.987
ARG	H	2.535	-6.258	10.765
ARG	C	3.738	-3.46	11.041
ARG	C	4.39	-2.035	10.657
ARG	C	4.58	-1.097	11.935
ARG	N	6.083	-0.774	12.125
ARG	C	6.618	-0.068	13.183
ARG	N	5.881	0.43	14.203
ARG	N	7.947	0.139	13.205
ARG	H	4.842	0.23	14.123
ARG	H	6.372	0.963	14.976
ARG	H	8.509	-0.261	12.398
ARG	H	8.339	0.685	14.025
ARG	H	6.806	-1.095	11.414
LYS	C	2.162	-5.4	8.634
LYS	O	2.661	-4.556	7.803
LYS	C	0.877	-6.235	8.3
LYS	N	0.351	-5.893	6.92
LYS	H	0.895	-6.006	5.945
LYS	C	1.179	-7.816	8.382
LYS	C	-0.147	-8.718	8.481
LYS	C	-0.259	-9.866	7.388
LYS	C	-1.219	-9.381	6.212
LYS	N	-0.582	-9.72	4.865
LYS	H	-0.682	-8.904	4.185
LYS	H	0.464	-9.895	4.964
LYS	H	-1.071	-10.578	4.512
PRO	C	-1.065	-5.365	7.12
PRO	O	-1.556	-5.292	8.299
PRO	C	-1.926	-4.904	5.857
PRO	N	-1.936	-5.959	4.776
PRO	C	-3.249	-6.659	4.586
PRO	H	-1.079	-6.188	4.197
PRO	C	-4.073	-6.197	5.864
PRO	C	-3.48	-4.752	6.181
GLY	N	10.838	-2.412	10.607
GLY	H	11.803	-2.981	10.669
GLY	C	10.652	-0.988	10.129
GLY	C	11.524	0.007	10.971
GLY	O	12.585	-0.372	11.582
ARG	N	11.097	1.467	11.067
ARG	H	10.243	1.914	10.612
ARG	C	12.13	2.156	11.938
ARG	C	11.584	2.367	13.392
ARG	O	10.377	2.108	13.706
ARG	C	12.535	3.56	11.25
ARG	C	11.535	4.084	10.098
ARG	C	12.227	4.093	8.661
ARG	N	11.141	4.164	7.558
ARG	C	10.924	3.205	6.589
ARG	N	11.645	2.065	6.489
ARG	N	9.944	3.413	5.693
ARG	H	12.402	1.964	7.227
ARG	H	11.414	1.379	5.714
ARG	H	9.389	4.313	5.788
ARG	H	9.793	2.666	4.955
ARG	H	10.482	4.996	7.493
PRO	N	12.529	2.903	14.465
PRO	C	11.757	3.011	15.759
PRO	C	13.118	4.192	13.968
PRO	C	12.143	4.478	16.249
PRO	C	12.405	5.272	14.891
PRO	C	10.189	2.823	15.526
PRO	O	9.678	1.651	15.468
LYS	N	9.293	4.048	15.371
LYS	H	9.613	5.123	15.402
LYS	C	7.886	3.524	15.167
LYS	C	7.289	4.029	13.809
LYS	O	6.974	3.22	12.858
LYS	C	6.96	3.978	16.407
LYS	C	5.608	4.722	15.957
LYS	C	5.41	6.177	16.569
LYS	C	4.757	6.051	18.016
LYS	N	5.506	6.961	18.992
LYS	H	5.824	6.414	19.85
LYS	H	6.389	7.36	18.551
LYS	H	4.839	7.729	19.251

## Sheet: ATHP2 (minor groove)+DNA
ATHP2 (minor groove) bound to DNA FL876
GUA		-2.256	9.341	0.303
GUA		-1.74	9.04	-0.26
GUA		-2.672	8.396	-0.927
GUA		-3.344	7.235	-0.397
GUA		-2.593	5.994	-0.499
GUA		-2.477	5.399	0.464
GUA		-1.289	4.551	0.464
GUA		-1.265	3.177	0.464
GUA		-2.949	0.139	0.463
GUA		-2.717	-0.834	0.462
GUA		-3.921	0.373	0.463
GUA		-2.342	2.364	0.464
GUA		-1.999	1.087	0.464
GUA		-0.7	0.641	0.464
GUA		-0.53	-0.353	0.464
GUA		0.424	1.46	0.464
GUA		1.554	0.955	0.464
GUA		0.071	2.833	0.464
GUA		0.87	3.969	0.464
GUA		0.023	4.962	0.464
GUA		-2.396	6.566	1.196
GUA		-3.528	7.391	0.735
GUA		-4.769	6.805	1.017
GUA		-5.717	7.533	1.808
GUA		-6.555	8.576	1.334
GUA		-4.803	7.994	2.61
GUA		-6.651	6.361	2.228
GUA		-7.042	5.296	1.563
GUA		-6.917	3.96	2.093
GUA		-5.586	3.384	1.991
GUA		-5.147	2.966	2.954
GUA		-3.687	2.963	2.954
GUA		-2.872	1.857	2.954
GUA		-2.484	-1.595	2.953
GUA		-3.412	-1.967	2.953
GUA		-1.731	-2.253	2.952
GUA		-3.278	0.57	2.955
GUA		-2.259	-0.272	2.954
GUA		-0.942	0.117	2.954
GUA		-0.227	-0.595	2.954
GUA		-0.5	1.436	2.954
GUA		0.713	1.679	2.954
GUA		-1.583	2.35	2.954
GUA		-1.59	3.739	2.954
GUA		-2.856	4.058	2.954
GUA		-5.757	3.964	3.686
GUA		-7.157	3.981	3.225
GUA		-7.829	2.784	3.507
ADE		-8.975	2.809	4.297
ADE		-10.261	3.174	3.822
ADE		-8.496	3.715	5.099
ADE		-9.057	1.314	4.718
ADE		-8.758	0.218	4.053
ADE		-7.883	-0.798	4.583
ADE		-6.464	-0.498	4.481
ADE		-5.864	-0.583	5.444
ADE		-4.672	0.26	5.444
ADE		-2.594	0.978	5.444
ADE		-3.397	2.111	5.444
ADE		-4.617	1.633	5.444
ADE		-0.722	-0.456	5.444
ADE		-1.595	-1.469	5.444
ADE		-2.926	-1.438	5.444
ADE		-3.367	-0.169	5.444
ADE		-1.199	0.808	5.444
ADE		-0.329	1.82	5.444
ADE		0.648	1.669	5.555
ADE		-0.625	2.764	5.333
ADE		-6.94	-0.122	6.176
ADE		-8.091	-0.92	5.715
ADE		-7.945	-2.285	5.997
THY		-8.95	-2.913	6.789
THY		-10.211	-3.361	6.315
THY		-9.084	-1.898	7.59
THY		-8.15	-4.18	7.209
THY		-7.273	-4.9	6.544
THY		-5.97	-5.221	7.074
THY		-4.988	-4.154	6.971
THY		-4.449	-3.876	7.934
THY		-3.963	-2.488	7.934
THY		-4.85	-1.434	7.934
THY		-2.603	-2.279	7.934
THY		-1.79	-3.188	7.934
THY		-2.228	-0.958	7.934
THY		-1.234	-0.782	7.934
THY		-3.059	0.146	7.934
THY		-2.577	1.276	7.934
THY		-4.474	-0.148	7.934
THY		-5.479	0.965	7.934
THY		-5.592	-4.124	8.666
THY		-6.069	-5.441	8.205
THY		-5.16	-6.469	8.486
ADE		-5.604	-7.552	9.277
ADE		-6.372	-8.646	8.802
ADE		-6.302	-6.802	10.079
ADE		-4.219	-8.121	9.698
ADE		-3.087	-8.199	9.033
ADE		-1.839	-7.707	9.563
ADE		-1.656	-6.268	9.461
ADE		-1.378	-5.729	10.424
ADE		-1.782	-4.327	10.424
ADE		-1.777	-2.128	10.424
ADE		-3.111	-2.513	10.424
ADE		-3.061	-3.823	10.424
ADE		0.193	-0.832	10.424
ADE		0.863	-1.989	10.424
ADE		0.396	-3.236	10.424
ADE		-0.948	-3.235	10.424
ADE		-1.158	-0.866	10.424
ADE		-1.827	0.288	10.424
ADE		-2.827	0.312	10.424
ADE		-1.351	1.168	10.424
ADE		-2.167	-6.594	11.156
ADE		-1.792	-7.943	10.694
ADE		-0.455	-8.255	10.976
THY		-0.193	-9.41	11.769
THY		-0.184	-10.748	11.295
THY		-1.195	-9.203	12.57
THY		1.267	-9.072	12.189
THY		2.235	-8.48	11.524
THY		2.967	-7.355	12.053
THY		2.282	-6.077	11.951
THY		2.197	-5.477	12.914
THY		1.047	-4.561	12.914
THY		-0.241	-5.051	12.914
THY		1.296	-3.207	12.914
THY		2.422	-2.739	12.914
THY		0.172	-2.419	12.914
THY		0.332	-1.422	12.914
THY		-1.144	-2.841	12.914
THY		-2.052	-2.014	12.914
THY		-1.332	-4.274	12.914
THY		-2.714	-4.858	12.915
THY		2.055	-6.638	13.646
THY		3.143	-7.521	13.185
THY		4.413	-7.001	13.466
THY		5.294	-7.782	14.259
THY		6.076	-8.868	13.784
THY		4.357	-8.194	15.06
THY		6.288	-6.661	14.679
THY		6.734	-5.617	14.014
THY		6.679	-4.277	14.543
THY		5.38	-3.631	14.442
THY		4.964	-3.191	15.404
THY		3.495	-3.111	15.404
THY		2.73	-4.257	15.404
THY		2.914	-1.864	15.404
THY		3.561	-0.829	15.404
THY		1.541	-1.873	15.404
THY		1.094	-0.968	15.404
THY		0.713	-2.979	15.404
THY		-0.506	-2.831	15.404
THY		1.391	-4.255	15.404
THY		0.602	-5.531	15.404
THY		5.521	-4.22	16.136
THY		6.918	-4.31	15.675
THY		7.652	-3.15	15.957
GUA		8.863	-3.297	16.748
GUA		10.13	-3.729	16.274
GUA		8.338	-4.176	17.55
GUA		9.024	-1.808	17.168
GUA		8.783	-0.698	16.503
GUA		7.918	0.392	17.043
GUA		6.515	0.447	17.145
GUA		6.017	0.221	18.12
GUA		4.777	-0.582	18.095
GUA		3.499	-0.106	18.183
GUA		1.238	2.488	18.494
GUA		0.25	2.615	18.429
GUA		1.783	3.298	18.658
GUA		3.145	1.199	18.311
GUA		1.803	1.294	18.369
GUA		0.874	0.316	18.315
GUA		-0.108	0.511	18.368
GUA		1.294	-0.967	18.187
GUA		0.427	-1.839	18.142
GUA		2.683	-1.189	18.117
GUA		3.409	-2.337	17.989
GUA		4.672	-1.918	17.981
GUA		7.183	-0.488	18.632
GUA		8.349	0.185	18.129
GUA		8.636	1.448	18.576
CYT		9.406	1.518	19.626
CYT		10.619	2.356	19.522
CYT		9.579	0.151	20.032
CYT		8.373	2.295	20.332
CYT		7.784	3.517	20
CYT		6.682	3.935	20.71
CYT		5.494	3.231	20.478
CYT		4.915	2.592	21.314
CYT		4.192	1.367	21.012
CYT		4.84	0.244	20.717
CYT		4.177	-0.864	20.444
CYT		2.798	1.395	21.038
CYT		2.237	2.435	21.311
CYT		2.118	0.293	20.767
CYT		2.733	-0.808	20.477
CYT		2.044	-1.884	20.213
CYT		1.044	-1.892	20.224
CYT		2.501	-2.724	19.993
CYT		6.122	2.32	21.983
CYT		6.931	3.565	21.804
CYT		6.502	4.636	22.435
CYT		6.639	4.509	23.626
CYT		6.566	5.853	24.088
CYT		7.81	3.667	23.877
CYT		5.32	3.705	23.936
CYT		4.254	4.378	24.436
CYT		3.265	3.372	24.846
CYT		3.081	2.322	24.146
CYT		3.271	1.036	24.559
CYT		3.274	-0.195	23.716
CYT		4.394	-0.531	23.223
CYT		4.389	-1.497	22.553
CYT		2.026	-0.741	23.462
CYT		0.962	-0.284	23.828
CYT		1.936	-1.731	22.783
CYT		3.075	-2.172	22.32
CYT		2.918	-3.094	21.575
CYT		1.959	-3.106	21.379
CYT		3.642	-3.269	21.066
CYT		4.245	1.308	25.417
CYT		3.738	2.638	25.784
CYT		2.643	2.482	26.459
CYT		2.079	3.746	27.06
CYT		2.308	4.978	26.469
CYT		2.584	3.722	28.103
CYT		0.503	3.472	27.09
CYT		-0.286	3.676	26.213
CYT		-1.357	2.612	26.14
CYT		-0.809	1.449	25.7
CYT		-0.76	0.306	26.316
CYT		0.282	-0.874	25.904
CYT		1.583	-0.855	26.147
CYT		2.403	-1.784	25.814
CYT		-0.234	-1.78	25.2
CYT		-1.406	-1.669	24.873
CYT		0.542	-2.757	24.821
CYT		1.852	-2.832	25.112
CYT		2.625	-3.766	24.642
CYT		2.141	-4.074	24.034
CYT		3.632	-3.715	24.654
CYT		-0.915	0.897	27.365
CYT		-1.821	2.063	27.149
CYT		-3.184	1.653	27.074
CYT		-3.944	1.078	28.038
CYT		-5.17	1.868	28.226
CYT		-2.987	0.93	28.878
CYT		-4.385	-0.386	27.686
CYT		-4.762	-0.618	26.67
CYT		-4.629	-2.087	26.421
CYT		-3.278	-2.388	26.164
CYT		-2.959	-3.675	26.522
CYT		-1.481	-4.435	26.418
CYT		-0.346	-3.811	26.68
CYT		0.819	-4.412	26.59
CYT		-1.471	-5.68	25.932
CYT		-2.52	-6.167	25.564
CYT		-0.32	-6.357	25.809
CYT		0.848	-5.796	26.139
CYT		2	-6.466	25.918
CYT		1.795	-7.14	25.393
CYT		2.9	-6.013	25.945
CYT		-3.655	-3.707	27.54
CYT		-4.955	-3.028	27.288
CYT		-5.944	-3.966	26.977
CYT		-7.402	-3.459	26.661
CYT		-7.358	-2.01	26.439
CYT		-8.396	-3.923	27.406
CYT		-7.671	-4.237	25.633
CYT		-7.016	-3.824	24.735
CYT		-7.47	-2.437	24.444
CYT		-6.447	-1.493	24.623
CYT		-5.979	-0.802	23.771
CYT		-4.522	0.009	23.75
CYT		-3.365	-0.641	23.894
CYT		-2.218	0.005	23.885
CYT		-4.583	1.409	23.701
CYT		-5.683	2.015	23.71
CYT		-3.455	2.142	23.691
CYT		-2.248	1.505	23.757
CYT		-1.141	2.297	23.832
CYT		-1.438	3.216	24.004
CYT		-0.261	1.937	24.084
CYT		-6.416	-1.713	22.913
CYT		-7.71	-2.246	23.322
CYT		-8.781	-1.324	23.176
GUA		-9.562	-1.291	22.129
GUA		-11.014	-1.149	22.313
GUA		-9.12	-2.421	21.494
GUA		-9.039	0.064	21.625
GUA		-8.693	1.179	22.239
GUA		-7.994	2.233	21.62
GUA		-6.599	2.004	21.634
GUA		-6.009	1.759	20.691
GUA		-4.943	0.742	20.764
GUA		-3.596	0.982	20.81
GUA		-0.885	3.139	20.855
GUA		-1.249	4.048	20.702
GUA		0.092	3.077	21.008
GUA		-3.002	2.208	20.797
GUA		-1.665	2.062	20.855
GUA		-0.936	0.926	20.918
GUA		0.066	0.942	20.957
GUA		-1.591	-0.267	20.928
GUA		-0.903	-1.284	20.986
GUA		-3	-0.236	20.871
GUA		-3.931	-1.24	20.864
GUA		-5.09	-0.599	20.799
GUA		-7.202	1.312	20.061
GUA		-8.293	2.165	20.499
GUA		-8.279	3.482	20.088
CYT		-8.468	3.696	18.908
CYT		-9.385	4.833	18.726
CYT		-8.798	2.404	18.426
CYT		-7.006	4.129	18.546
CYT		-6.235	5.035	19.136
CYT		-5.157	5.672	18.5
CYT		-4.045	4.821	18.429
CYT		-3.834	4.166	17.507
CYT		-3.583	2.723	17.656
CYT		-4.552	1.875	17.973
CYT		-4.316	0.567	18.107
CYT		-2.3	2.246	17.459
CYT		-1.439	3.044	17.17
CYT		-2.048	0.936	17.588
CYT		-2.979	0.099	17.897
CYT		-2.71	-1.191	18.02
CYT		-1.799	-1.562	17.885
CYT		-3.409	-1.835	18.254
CYT		-5.125	4.461	16.939
CYT		-5.506	5.787	17.389
CYT		-4.514	6.985	17.341
ADE		-4.784	8.096	16.55
ADE		-5.433	9.265	17.025
ADE		-5.557	7.423	15.749
ADE		-3.347	8.518	16.13
ADE		-2.213	8.477	16.795
ADE		-1.023	7.857	16.265
ADE		-0.991	6.407	16.367
ADE		-0.771	5.842	15.404
ADE		-1.32	4.49	15.404
ADE		-1.545	2.302	15.404
ADE		-2.831	2.825	15.404
ADE		-2.644	4.122	15.404
ADE		0.279	0.807	15.404
ADE		1.066	1.888	15.404
ADE		0.732	3.177	15.404
ADE		-0.604	3.317	15.404
ADE		-1.061	0.983	15.404
ADE		-1.847	-0.096	15.404
ADE		-2.844	-0.016	15.404
ADE		-1.465	-1.02	15.404
ADE		-1.466	6.785	14.672
ADE		-0.951	8.087	15.133
ADE		0.41	8.257	14.851
ADE		0.79	9.37	14.061
ADE		0.938	10.7	14.535
ADE		-0.229	9.27	13.259
ADE		2.206	8.882	13.64
ADE		3.107	8.192	14.305
ADE		3.717	6.997	13.775
ADE		2.903	5.797	13.877
ADE		2.755	5.209	12.914
ADE		1.525	4.424	12.914
ADE		0.074	2.771	12.914
ADE		-0.672	3.943	12.914
ADE		0.232	4.892	12.914
ADE		0.695	0.496	12.914
ADE		1.963	0.922	12.914
ADE		2.437	2.165	12.914
ADE		1.429	3.053	12.914
ADE		-0.295	1.415	12.914
ADE		-1.561	0.992	12.914
ADE		-2.327	1.635	12.914
ADE		-1.786	0.018	12.914
ADE		2.736	6.38	12.182
ADE		3.909	7.143	12.643
ADE		5.118	6.493	12.361
THY		6.078	7.186	11.568
THY		6.97	8.184	12.043
THY		5.189	7.694	10.767
THY		6.95	5.967	11.148
THY		7.284	4.882	11.813
THY		7.09	3.555	11.284
THY		5.73	3.049	11.386
THY		5.27	2.655	10.424
THY		3.801	2.729	10.424
THY		3.16	3.948	10.424
THY		3.093	1.549	10.424
THY		3.628	0.452	10.424
THY		1.729	1.701	10.424
THY		1.19	0.847	10.424
THY		1.02	2.888	10.424
THY		-0.207	2.868	10.424
THY		1.828	4.087	10.424
THY		1.178	5.439	10.423
THY		5.931	3.62	9.691
THY		7.331	3.563	10.152
THY		7.94	2.333	9.871
ADE		9.109	2.335	9.081
ADE		10.413	2.633	9.555
ADE		8.679	3.265	8.279
ADE		9.113	0.838	8.66
ADE		8.758	-0.24	9.325
ADE		7.83	-1.209	8.795
ADE		6.429	-0.835	8.897
ADE		5.825	-0.889	7.934
ADE		4.68	0.015	7.934
ADE		2.641	0.841	7.934
ADE		3.502	1.931	7.934
ADE		4.696	1.389	7.934
ADE		0.697	-0.493	7.934
ADE		1.516	-1.551	7.934
ADE		2.846	-1.589	7.934
ADE		3.353	-0.345	7.934
ADE		1.24	0.744	7.934
ADE		0.423	1.801	7.934
ADE		0.778	2.736	7.934
ADE		-0.571	1.693	7.934
ADE		6.924	-0.485	7.202
ADE		8.031	-1.343	7.663
ADE		7.815	-2.698	7.381
THY		8.785	-3.377	6.588
THY		10.021	-3.891	7.063
THY		8.972	-2.371	5.787
THY		7.921	-4.601	6.168
THY		7.006	-5.274	6.834
THY		5.689	-5.526	6.304
THY		4.764	-4.409	6.406
THY		4.24	-4.104	5.444
THY		3.827	-2.692	5.444
THY		4.768	-1.686	5.444
THY		2.48	-2.412	5.444
THY		1.62	-3.277	5.444
THY		2.175	-1.073	5.444
THY		1.192	-0.845	5.444
THY		3.063	-0.014	5.444
THY		2.64	1.139	5.444
THY		4.46	-0.382	5.444
THY		5.522	0.677	5.443
THY		5.369	-4.411	4.711
THY		5.776	-5.751	5.172
THY		4.814	-6.731	4.891
CYT		5.246	-7.857	4.1
CYT		5.961	-8.987	4.575
CYT		5.978	-7.141	3.298
CYT		3.835	-8.36	3.679
CYT		2.7	-8.385	4.344
CYT		1.478	-7.834	3.815
CYT		1.363	-6.389	3.917
CYT		1.11	-5.838	2.954
CYT		1.584	-4.447	2.954
CYT		2.917	-4.144	2.954
CYT		3.337	-2.873	2.954
CYT		0.63	-3.427	2.954
CYT		-0.573	-3.731	2.953
CYT		1.039	-2.137	2.954
CYT		2.344	-1.853	2.954
CYT		2.703	-0.566	2.953
CYT		2.022	0.166	2.953
CYT		3.665	-0.292	2.952
CYT		1.857	-6.739	2.221
CYT		1.419	-8.068	2.682
CYT		0.068	-8.317	2.401
CYT		-0.275	-9.443	1.61
CYT		-0.347	-10.779	2.085
CYT		0.736	-9.284	0.808
CYT		-1.717	-9.036	1.189
CYT		-2.657	-8.399	1.854
CYT		-3.334	-7.242	1.325
CYT		-2.59	-5.997	1.427
CYT		-2.477	-5.402	0.464
CYT		-1.285	-4.542	0.464
CYT		-0.023	-5.068	0.464
CYT		1.056	-4.275	0.464
CYT		-1.472	-3.158	0.464
CYT		-2.628	-2.709	0.463
CYT		-0.391	-2.344	0.464
CYT		0.837	-2.868	0.464
CYT		1.875	-2.027	0.463
CYT		1.744	-1.036	0.463
CYT		2.818	-2.361	0.462
CYT		-2.39	-6.569	-0.269
CYT		-3.517	-7.399	0.192
CYT		-4.762	-6.819	-0.089
CYT		-4.81	-6.774	-0.807
ARG	C	8.653	-5.311	11.232
ARG	N	8.166	-6.251	10.21
ARG	H	8.521	-6.355	9.246
ARG	C	8.884	-3.932	10.634
ARG	O	7.953	-3.149	10.413
ARG	C	9.963	-5.888	11.865
ARG	C	9.845	-6.347	13.356
ARG	C	10.767	-5.526	14.293
ARG	N	10.329	-4.09	14.3
ARG	C	11.121	-3.038	14.051
ARG	N	12.396	-3.142	13.759
ARG	N	10.598	-1.844	14.102
ARG	H	12.745	-4.111	13.735
ARG	H	12.936	-2.285	13.581
ARG	H	9.597	-1.783	14.331
ARG	H	11.222	-1.05	13.909
ARG	H	9.353	-3.833	14.512
PRO	C	7.069	-7.018	10.842
PRO	O	6.751	-6.783	12.017
PRO	C	6.326	-8.107	10.03
PRO	N	5.106	-7.581	9.409
PRO	C	5.163	-7.447	7.96
PRO	C	6.663	-7.647	7.666
PRO	C	7.124	-8.594	8.798
ARG	C	4.837	-6.244	9.986
ARG	O	5.609	-5.792	10.839
ARG	C	3.616	-5.471	9.512
ARG	N	2.424	-6.329	9.49
ARG	H	2.066	-6.913	10.264
ARG	C	3.331	-4.236	10.432
ARG	C	4.037	-2.904	10.011
ARG	C	4.199	-1.929	11.204
ARG	N	5.658	-1.662	11.444
ARG	C	6.155	-0.936	12.454
ARG	N	5.414	-0.367	13.375
ARG	N	7.449	-0.785	12.529
ARG	H	4.403	-0.526	13.257
ARG	H	5.873	0.175	14.117
ARG	H	8.015	-1.24	11.799
ARG	H	7.812	-0.224	13.31
ARG	H	6.379	-2.041	10.81
LYS	C	1.84	-6.194	8.136
LYS	O	2.396	-5.445	7.309
LYS	C	0.578	-6.973	7.796
LYS	N	0.148	-6.703	6.416
LYS	H	0.716	-6.891	5.507
LYS	C	0.803	-8.509	7.981
LYS	C	-0.523	-9.326	8.062
LYS	C	-0.626	-10.497	7.064
LYS	C	-1.48	-10.061	5.852
LYS	N	-0.813	-10.492	4.6
LYS	H	-0.845	-9.739	3.891
LYS	H	0.187	-10.695	4.758
LYS	H	-1.305	-11.324	4.283
PRO	C	-1.211	-6.127	6.51
PRO	O	-1.739	-5.969	7.622
PRO	C	-1.966	-5.723	5.219
PRO	N	-1.967	-6.807	4.234
PRO	C	-3.258	-7.446	4.024
PRO	H	-1.119	-7.095	3.729
PRO	C	-4.097	-6.894	5.194
PRO	C	-3.48	-5.499	5.447
GLY	N	10.266	-3.515	10.305
GLY	H	11.174	-4.098	10.445
GLY	C	10.166	-2.158	9.752
GLY	C	11.011	-1.179	10.554
GLY	O	11.994	-1.549	11.218
ARG	N	10.653	0.256	10.542
ARG	H	9.866	0.694	10.035
ARG	C	11.639	0.935	11.396
ARG	C	11.051	1.245	12.763
ARG	O	9.857	1.058	13.022
ARG	C	12.121	2.237	10.672
ARG	C	11.229	2.715	9.478
ARG	C	11.967	2.613	8.122
ARG	N	10.97	2.657	6.998
ARG	C	10.768	1.681	6.104
ARG	N	11.424	0.544	6.108
ARG	N	9.869	1.866	5.177
ARG	H	12.117	0.462	6.865
ARG	H	11.209	-0.156	5.386
ARG	H	9.364	2.763	5.191
ARG	H	9.728	1.105	4.498
ARG	H	10.369	3.483	6.854
PRO	N	11.937	1.79	13.818
PRO	C	11.133	2	15.025
PRO	C	12.582	2.987	13.293
PRO	C	11.542	3.434	15.434
PRO	C	11.892	4.113	14.089
PRO	C	9.618	1.864	14.732
PRO	O	9.079	0.746	14.718
LYS	N	8.808	3.073	14.468
LYS	H	9.16	4.103	14.453
LYS	C	7.434	2.608	14.231
LYS	C	6.941	3.039	12.859
LYS	O	6.648	2.212	11.97
LYS	C	6.497	3.155	15.359
LYS	C	5.24	3.899	14.814
LYS	C	5.078	5.35	15.314
LYS	C	4.373	5.338	16.688
LYS	N	5.089	6.248	17.617
LYS	H	5.334	5.756	18.493
LYS	H	5.981	6.574	17.212
LYS	H	4.462	7.03	17.791

## Sheet: ATHP3 (minor groove)+DNA
ATHP3 (minor groove) bound to DNA FL876
GUA		-2.256	9.341	0.303
GUA		-1.74	9.04	-0.26
GUA		-2.672	8.396	-0.927
GUA		-3.344	7.235	-0.397
GUA		-2.593	5.994	-0.499
GUA		-2.477	5.399	0.464
GUA		-1.289	4.551	0.464
GUA		-1.265	3.177	0.464
GUA		-2.949	0.139	0.463
GUA		-2.717	-0.834	0.462
GUA		-3.921	0.373	0.463
GUA		-2.342	2.364	0.464
GUA		-1.999	1.087	0.464
GUA		-0.7	0.641	0.464
GUA		-0.53	-0.353	0.464
GUA		0.424	1.46	0.464
GUA		1.554	0.955	0.464
GUA		0.071	2.833	0.464
GUA		0.87	3.969	0.464
GUA		0.023	4.962	0.464
GUA		-2.396	6.566	1.196
GUA		-3.528	7.391	0.735
GUA		-4.769	6.805	1.017
GUA		-5.717	7.533	1.808
GUA		-6.555	8.576	1.334
GUA		-4.803	7.994	2.61
GUA		-6.651	6.361	2.228
GUA		-7.042	5.296	1.563
GUA		-6.917	3.96	2.093
GUA		-5.586	3.384	1.991
GUA		-5.147	2.966	2.954
GUA		-3.687	2.963	2.954
GUA		-2.872	1.857	2.954
GUA		-2.484	-1.595	2.953
GUA		-3.412	-1.967	2.953
GUA		-1.731	-2.253	2.952
GUA		-3.278	0.57	2.955
GUA		-2.259	-0.272	2.954
GUA		-0.942	0.117	2.954
GUA		-0.227	-0.595	2.954
GUA		-0.5	1.436	2.954
GUA		0.713	1.679	2.954
GUA		-1.583	2.35	2.954
GUA		-1.59	3.739	2.954
GUA		-2.856	4.058	2.954
GUA		-5.757	3.964	3.686
GUA		-7.157	3.981	3.225
GUA		-7.829	2.784	3.507
ADE		-8.975	2.809	4.297
ADE		-10.261	3.174	3.822
ADE		-8.496	3.715	5.099
ADE		-9.057	1.314	4.718
ADE		-8.758	0.218	4.053
ADE		-7.883	-0.798	4.583
ADE		-6.464	-0.498	4.481
ADE		-5.864	-0.583	5.444
ADE		-4.672	0.26	5.444
ADE		-2.594	0.978	5.444
ADE		-3.397	2.111	5.444
ADE		-4.617	1.633	5.444
ADE		-0.722	-0.456	5.444
ADE		-1.595	-1.469	5.444
ADE		-2.926	-1.438	5.444
ADE		-3.367	-0.169	5.444
ADE		-1.199	0.808	5.444
ADE		-0.329	1.82	5.444
ADE		0.648	1.669	5.555
ADE		-0.625	2.764	5.333
ADE		-6.94	-0.122	6.176
ADE		-8.091	-0.92	5.715
ADE		-7.945	-2.285	5.997
THY		-8.95	-2.913	6.789
THY		-10.211	-3.361	6.315
THY		-9.084	-1.898	7.59
THY		-8.15	-4.18	7.209
THY		-7.273	-4.9	6.544
THY		-5.97	-5.221	7.074
THY		-4.988	-4.154	6.971
THY		-4.449	-3.876	7.934
THY		-3.963	-2.488	7.934
THY		-4.85	-1.434	7.934
THY		-2.603	-2.279	7.934
THY		-1.79	-3.188	7.934
THY		-2.228	-0.958	7.934
THY		-1.234	-0.782	7.934
THY		-3.059	0.146	7.934
THY		-2.577	1.276	7.934
THY		-4.474	-0.148	7.934
THY		-5.479	0.965	7.934
THY		-5.592	-4.124	8.666
THY		-6.069	-5.441	8.205
THY		-5.16	-6.469	8.486
ADE		-5.604	-7.552	9.277
ADE		-6.372	-8.646	8.802
ADE		-6.302	-6.802	10.079
ADE		-4.219	-8.121	9.698
ADE		-3.087	-8.199	9.033
ADE		-1.839	-7.707	9.563
ADE		-1.656	-6.268	9.461
ADE		-1.378	-5.729	10.424
ADE		-1.782	-4.327	10.424
ADE		-1.777	-2.128	10.424
ADE		-3.111	-2.513	10.424
ADE		-3.061	-3.823	10.424
ADE		0.193	-0.832	10.424
ADE		0.863	-1.989	10.424
ADE		0.396	-3.236	10.424
ADE		-0.948	-3.235	10.424
ADE		-1.158	-0.866	10.424
ADE		-1.827	0.288	10.424
ADE		-2.827	0.312	10.424
ADE		-1.351	1.168	10.424
ADE		-2.167	-6.594	11.156
ADE		-1.792	-7.943	10.694
ADE		-0.455	-8.255	10.976
THY		-0.193	-9.41	11.769
THY		-0.184	-10.748	11.295
THY		-1.195	-9.203	12.57
THY		1.267	-9.072	12.189
THY		2.235	-8.48	11.524
THY		2.967	-7.355	12.053
THY		2.282	-6.077	11.951
THY		2.197	-5.477	12.914
THY		1.047	-4.561	12.914
THY		-0.241	-5.051	12.914
THY		1.296	-3.207	12.914
THY		2.422	-2.739	12.914
THY		0.172	-2.419	12.914
THY		0.332	-1.422	12.914
THY		-1.144	-2.841	12.914
THY		-2.052	-2.014	12.914
THY		-1.332	-4.274	12.914
THY		-2.714	-4.858	12.915
THY		2.055	-6.638	13.646
THY		3.143	-7.521	13.185
THY		4.413	-7.001	13.466
THY		5.294	-7.782	14.259
THY		6.076	-8.868	13.784
THY		4.357	-8.194	15.06
THY		6.288	-6.661	14.679
THY		6.734	-5.617	14.014
THY		6.679	-4.277	14.543
THY		5.38	-3.631	14.442
THY		4.964	-3.191	15.404
THY		3.495	-3.111	15.404
THY		2.73	-4.257	15.404
THY		2.914	-1.864	15.404
THY		3.561	-0.829	15.404
THY		1.541	-1.873	15.404
THY		1.094	-0.968	15.404
THY		0.713	-2.979	15.404
THY		-0.506	-2.831	15.404
THY		1.391	-4.255	15.404
THY		0.602	-5.531	15.404
THY		5.521	-4.22	16.136
THY		6.918	-4.31	15.675
THY		7.652	-3.15	15.957
GUA		8.863	-3.297	16.748
GUA		10.13	-3.729	16.274
GUA		8.338	-4.176	17.55
GUA		9.024	-1.808	17.168
GUA		8.783	-0.698	16.503
GUA		7.918	0.392	17.043
GUA		6.515	0.447	17.145
GUA		6.017	0.221	18.12
GUA		4.777	-0.582	18.095
GUA		3.499	-0.106	18.183
GUA		1.238	2.488	18.494
GUA		0.25	2.615	18.429
GUA		1.783	3.298	18.658
GUA		3.145	1.199	18.311
GUA		1.803	1.294	18.369
GUA		0.874	0.316	18.315
GUA		-0.108	0.511	18.368
GUA		1.294	-0.967	18.187
GUA		0.427	-1.839	18.142
GUA		2.683	-1.189	18.117
GUA		3.409	-2.337	17.989
GUA		4.672	-1.918	17.981
GUA		7.183	-0.488	18.632
GUA		8.349	0.185	18.129
GUA		8.636	1.448	18.576
CYT		9.406	1.518	19.626
CYT		10.619	2.356	19.522
CYT		9.579	0.151	20.032
CYT		8.373	2.295	20.332
CYT		7.784	3.517	20
CYT		6.682	3.935	20.71
CYT		5.494	3.231	20.478
CYT		4.915	2.592	21.314
CYT		4.192	1.367	21.012
CYT		4.84	0.244	20.717
CYT		4.177	-0.864	20.444
CYT		2.798	1.395	21.038
CYT		2.237	2.435	21.311
CYT		2.118	0.293	20.767
CYT		2.733	-0.808	20.477
CYT		2.044	-1.884	20.213
CYT		1.044	-1.892	20.224
CYT		2.501	-2.724	19.993
CYT		6.122	2.32	21.983
CYT		6.931	3.565	21.804
CYT		6.502	4.636	22.435
CYT		6.639	4.509	23.626
CYT		6.566	5.853	24.088
CYT		7.81	3.667	23.877
CYT		5.32	3.705	23.936
CYT		4.254	4.378	24.436
CYT		3.265	3.372	24.846
CYT		3.081	2.322	24.146
CYT		3.271	1.036	24.559
CYT		3.274	-0.195	23.716
CYT		4.394	-0.531	23.223
CYT		4.389	-1.497	22.553
CYT		2.026	-0.741	23.462
CYT		0.962	-0.284	23.828
CYT		1.936	-1.731	22.783
CYT		3.075	-2.172	22.32
CYT		2.918	-3.094	21.575
CYT		1.959	-3.106	21.379
CYT		3.642	-3.269	21.066
CYT		4.245	1.308	25.417
CYT		3.738	2.638	25.784
CYT		2.643	2.482	26.459
CYT		2.079	3.746	27.06
CYT		2.308	4.978	26.469
CYT		2.584	3.722	28.103
CYT		0.503	3.472	27.09
CYT		-0.286	3.676	26.213
CYT		-1.357	2.612	26.14
CYT		-0.809	1.449	25.7
CYT		-0.76	0.306	26.316
CYT		0.282	-0.874	25.904
CYT		1.583	-0.855	26.147
CYT		2.403	-1.784	25.814
CYT		-0.234	-1.78	25.2
CYT		-1.406	-1.669	24.873
CYT		0.542	-2.757	24.821
CYT		1.852	-2.832	25.112
CYT		2.625	-3.766	24.642
CYT		2.141	-4.074	24.034
CYT		3.632	-3.715	24.654
CYT		-0.915	0.897	27.365
CYT		-1.821	2.063	27.149
CYT		-3.184	1.653	27.074
CYT		-3.944	1.078	28.038
CYT		-5.17	1.868	28.226
CYT		-2.987	0.93	28.878
CYT		-4.385	-0.386	27.686
CYT		-4.762	-0.618	26.67
CYT		-4.629	-2.087	26.421
CYT		-3.278	-2.388	26.164
CYT		-2.959	-3.675	26.522
CYT		-1.481	-4.435	26.418
CYT		-0.346	-3.811	26.68
CYT		0.819	-4.412	26.59
CYT		-1.471	-5.68	25.932
CYT		-2.52	-6.167	25.564
CYT		-0.32	-6.357	25.809
CYT		0.848	-5.796	26.139
CYT		2	-6.466	25.918
CYT		1.795	-7.14	25.393
CYT		2.9	-6.013	25.945
CYT		-3.655	-3.707	27.54
CYT		-4.955	-3.028	27.288
CYT		-5.944	-3.966	26.977
CYT		-7.402	-3.459	26.661
CYT		-7.358	-2.01	26.439
CYT		-8.396	-3.923	27.406
CYT		-7.671	-4.237	25.633
CYT		-7.016	-3.824	24.735
CYT		-7.47	-2.437	24.444
CYT		-6.447	-1.493	24.623
CYT		-5.979	-0.802	23.771
CYT		-4.522	0.009	23.75
CYT		-3.365	-0.641	23.894
CYT		-2.218	0.005	23.885
CYT		-4.583	1.409	23.701
CYT		-5.683	2.015	23.71
CYT		-3.455	2.142	23.691
CYT		-2.248	1.505	23.757
CYT		-1.141	2.297	23.832
CYT		-1.438	3.216	24.004
CYT		-0.261	1.937	24.084
CYT		-6.416	-1.713	22.913
CYT		-7.71	-2.246	23.322
CYT		-8.781	-1.324	23.176
GUA		-9.562	-1.291	22.129
GUA		-11.014	-1.149	22.313
GUA		-9.12	-2.421	21.494
GUA		-9.039	0.064	21.625
GUA		-8.693	1.179	22.239
GUA		-7.994	2.233	21.62
GUA		-6.599	2.004	21.634
GUA		-6.009	1.759	20.691
GUA		-4.943	0.742	20.764
GUA		-3.596	0.982	20.81
GUA		-0.885	3.139	20.855
GUA		-1.249	4.048	20.702
GUA		0.092	3.077	21.008
GUA		-3.002	2.208	20.797
GUA		-1.665	2.062	20.855
GUA		-0.936	0.926	20.918
GUA		0.066	0.942	20.957
GUA		-1.591	-0.267	20.928
GUA		-0.903	-1.284	20.986
GUA		-3	-0.236	20.871
GUA		-3.931	-1.24	20.864
GUA		-5.09	-0.599	20.799
GUA		-7.202	1.312	20.061
GUA		-8.293	2.165	20.499
GUA		-8.279	3.482	20.088
CYT		-8.468	3.696	18.908
CYT		-9.385	4.833	18.726
CYT		-8.798	2.404	18.426
CYT		-7.006	4.129	18.546
CYT		-6.235	5.035	19.136
CYT		-5.157	5.672	18.5
CYT		-4.045	4.821	18.429
CYT		-3.834	4.166	17.507
CYT		-3.583	2.723	17.656
CYT		-4.552	1.875	17.973
CYT		-4.316	0.567	18.107
CYT		-2.3	2.246	17.459
CYT		-1.439	3.044	17.17
CYT		-2.048	0.936	17.588
CYT		-2.979	0.099	17.897
CYT		-2.71	-1.191	18.02
CYT		-1.799	-1.562	17.885
CYT		-3.409	-1.835	18.254
CYT		-5.125	4.461	16.939
CYT		-5.506	5.787	17.389
CYT		-4.514	6.985	17.341
ADE		-4.784	8.096	16.55
ADE		-5.433	9.265	17.025
ADE		-5.557	7.423	15.749
ADE		-3.347	8.518	16.13
ADE		-2.213	8.477	16.795
ADE		-1.023	7.857	16.265
ADE		-0.991	6.407	16.367
ADE		-0.771	5.842	15.404
ADE		-1.32	4.49	15.404
ADE		-1.545	2.302	15.404
ADE		-2.831	2.825	15.404
ADE		-2.644	4.122	15.404
ADE		0.279	0.807	15.404
ADE		1.066	1.888	15.404
ADE		0.732	3.177	15.404
ADE		-0.604	3.317	15.404
ADE		-1.061	0.983	15.404
ADE		-1.847	-0.096	15.404
ADE		-2.844	-0.016	15.404
ADE		-1.465	-1.02	15.404
ADE		-1.466	6.785	14.672
ADE		-0.951	8.087	15.133
ADE		0.41	8.257	14.851
ADE		0.79	9.37	14.061
ADE		0.938	10.7	14.535
ADE		-0.229	9.27	13.259
ADE		2.206	8.882	13.64
ADE		3.107	8.192	14.305
ADE		3.717	6.997	13.775
ADE		2.903	5.797	13.877
ADE		2.755	5.209	12.914
ADE		1.525	4.424	12.914
ADE		0.074	2.771	12.914
ADE		-0.672	3.943	12.914
ADE		0.232	4.892	12.914
ADE		0.695	0.496	12.914
ADE		1.963	0.922	12.914
ADE		2.437	2.165	12.914
ADE		1.429	3.053	12.914
ADE		-0.295	1.415	12.914
ADE		-1.561	0.992	12.914
ADE		-2.327	1.635	12.914
ADE		-1.786	0.018	12.914
ADE		2.736	6.38	12.182
ADE		3.909	7.143	12.643
ADE		5.118	6.493	12.361
THY		6.078	7.186	11.568
THY		6.97	8.184	12.043
THY		5.189	7.694	10.767
THY		6.95	5.967	11.148
THY		7.284	4.882	11.813
THY		7.09	3.555	11.284
THY		5.73	3.049	11.386
THY		5.27	2.655	10.424
THY		3.801	2.729	10.424
THY		3.16	3.948	10.424
THY		3.093	1.549	10.424
THY		3.628	0.452	10.424
THY		1.729	1.701	10.424
THY		1.19	0.847	10.424
THY		1.02	2.888	10.424
THY		-0.207	2.868	10.424
THY		1.828	4.087	10.424
THY		1.178	5.439	10.423
THY		5.931	3.62	9.691
THY		7.331	3.563	10.152
THY		7.94	2.333	9.871
ADE		9.109	2.335	9.081
ADE		10.413	2.633	9.555
ADE		8.679	3.265	8.279
ADE		9.113	0.838	8.66
ADE		8.758	-0.24	9.325
ADE		7.83	-1.209	8.795
ADE		6.429	-0.835	8.897
ADE		5.825	-0.889	7.934
ADE		4.68	0.015	7.934
ADE		2.641	0.841	7.934
ADE		3.502	1.931	7.934
ADE		4.696	1.389	7.934
ADE		0.697	-0.493	7.934
ADE		1.516	-1.551	7.934
ADE		2.846	-1.589	7.934
ADE		3.353	-0.345	7.934
ADE		1.24	0.744	7.934
ADE		0.423	1.801	7.934
ADE		0.778	2.736	7.934
ADE		-0.571	1.693	7.934
ADE		6.924	-0.485	7.202
ADE		8.031	-1.343	7.663
ADE		7.815	-2.698	7.381
THY		8.785	-3.377	6.588
THY		10.021	-3.891	7.063
THY		8.972	-2.371	5.787
THY		7.921	-4.601	6.168
THY		7.006	-5.274	6.834
THY		5.689	-5.526	6.304
THY		4.764	-4.409	6.406
THY		4.24	-4.104	5.444
THY		3.827	-2.692	5.444
THY		4.768	-1.686	5.444
THY		2.48	-2.412	5.444
THY		1.62	-3.277	5.444
THY		2.175	-1.073	5.444
THY		1.192	-0.845	5.444
THY		3.063	-0.014	5.444
THY		2.64	1.139	5.444
THY		4.46	-0.382	5.444
THY		5.522	0.677	5.443
THY		5.369	-4.411	4.711
THY		5.776	-5.751	5.172
THY		4.814	-6.731	4.891
CYT		5.246	-7.857	4.1
CYT		5.961	-8.987	4.575
CYT		5.978	-7.141	3.298
CYT		3.835	-8.36	3.679
CYT		2.7	-8.385	4.344
CYT		1.478	-7.834	3.815
CYT		1.363	-6.389	3.917
CYT		1.11	-5.838	2.954
CYT		1.584	-4.447	2.954
CYT		2.917	-4.144	2.954
CYT		3.337	-2.873	2.954
CYT		0.63	-3.427	2.954
CYT		-0.573	-3.731	2.953
CYT		1.039	-2.137	2.954
CYT		2.344	-1.853	2.954
CYT		2.703	-0.566	2.953
CYT		2.022	0.166	2.953
CYT		3.665	-0.292	2.952
CYT		1.857	-6.739	2.221
CYT		1.419	-8.068	2.682
CYT		0.068	-8.317	2.401
CYT		-0.275	-9.443	1.61
CYT		-0.347	-10.779	2.085
CYT		0.736	-9.284	0.808
CYT		-1.717	-9.036	1.189
CYT		-2.657	-8.399	1.854
CYT		-3.334	-7.242	1.325
CYT		-2.59	-5.997	1.427
CYT		-2.477	-5.402	0.464
CYT		-1.285	-4.542	0.464
CYT		-0.023	-5.068	0.464
CYT		1.056	-4.275	0.464
CYT		-1.472	-3.158	0.464
CYT		-2.628	-2.709	0.463
CYT		-0.391	-2.344	0.464
CYT		0.837	-2.868	0.464
CYT		1.875	-2.027	0.463
CYT		1.744	-1.036	0.463
CYT		2.818	-2.361	0.462
CYT		-2.39	-6.569	-0.269
CYT		-3.517	-7.399	0.192
CYT		-4.762	-6.819	-0.089
CYT		-4.81	-6.774	-0.807
ARG	C	8.789	2.897	15.254
ARG	N	9.933	1.894	15.288
ARG	H	10.578	1.684	16.115
ARG	C	9.236	4.283	15.853
ARG	O	8.39	5.136	16.3
ARG	C	7.529	2.281	16.07
ARG	C	6.066	2.646	15.474
ARG	C	5.66	1.696	14.249
ARG	N	5.982	0.215	14.607
ARG	C	6.57	-0.707	13.754
ARG	N	6.949	-0.418	12.481
ARG	N	6.779	-1.961	14.21
ARG	H	6.756	0.589	12.186
ARG	H	7.394	-1.185	11.89
ARG	H	6.478	-2.166	15.21
ARG	H	7.232	-2.653	13.539
ARG	H	5.752	-0.18	15.573
GLY	C	9.976	1.244	13.9
GLY	O	9.121	1.614	13.012
GLY	C	11.063	0.146	13.605
GLY	N	10.421	-1.22	13.412
GLY	H	9.54	-1.639	13.976
ARG	C	11.214	-1.916	12.3
ARG	O	12.198	-1.297	11.758
ARG	C	10.796	-3.368	11.856
ARG	N	9.808	-3.322	10.699
ARG	H	10.021	-3.051	9.685
ARG	C	12.087	-4.244	11.408
ARG	C	11.754	-5.659	10.692
ARG	C	13.025	-6.255	9.919
ARG	N	13.134	-5.604	8.509
ARG	C	13.231	-6.297	7.312
ARG	N	13.237	-7.653	7.226
ARG	N	13.327	-5.587	6.167
ARG	H	13.157	-8.151	8.165
ARG	H	13.317	-8.108	6.265
ARG	H	13.319	-4.526	6.254
ARG	H	13.402	-6.138	5.258
ARG	H	13.142	-4.542	8.394
PRO	C	8.451	-3.74	11.274
PRO	O	8.351	-4.038	12.519
PRO	C	7.165	-3.802	10.317
PRO	N	6.687	-5.228	10.118
PRO	C	5.378	-5.561	10.79
PRO	C	5.153	-4.304	11.747
PRO	C	5.873	-3.108	10.961
ARG	C	7.76	-6.173	10.667
ARG	O	8.824	-5.674	11.179
ARG	C	7.523	-7.728	10.587
ARG	N	6.758	-8.098	9.324
ARG	H	6.994	-7.805	8.323
ARG	C	8.925	-8.543	10.606
ARG	C	9.044	-9.703	11.732
ARG	C	10.112	-9.334	12.869
ARG	N	9.941	-7.843	13.286
ARG	C	9.225	-7.395	14.384
ARG	N	8.577	-8.222	15.248
ARG	N	9.162	-6.065	14.61
ARG	H	8.668	-9.257	15.011
ARG	H	8.046	-7.794	16.068
ARG	H	9.677	-5.434	13.923
ARG	H	8.605	-5.74	15.458
ARG	H	10.389	-7.058	12.714
LYS	C	5.582	-8.972	9.773
LYS	O	5.44	-9.233	11.032
LYS	C	4.583	-9.527	8.688
LYS	N	3.493	-10.373	9.332
LYS	H	2.826	-11.048	8.725
LYS	H	3.357	-10.325	10.386
LYS	C	3.904	-8.317	7.854
LYS	C	2.292	-8.399	7.799
LYS	C	1.689	-8.836	6.387
LYS	C	1.217	-7.531	5.589
LYS	N	-0.268	-7.267	5.876
LYS	H	-0.698	-6.654	5.109
LYS	H	-0.832	-8.175	5.881
LYS	H	-0.309	-6.795	6.816
PRO	N	10.731	4.623	15.905
PRO	C	10.88	6.001	16.521
PRO	C	11.29	4.486	14.51
PRO	C	11.885	6.714	15.495
PRO	C	11.565	6.001	14.097
PRO	C	9.469	6.753	16.638
PRO	O	8.895	7.226	15.593
ARG	N	8.801	6.906	18.01
ARG	H	9.175	6.557	18.95
ARG	C	7.497	7.654	17.767
ARG	C	7.284	8.78	18.848
ARG	O	8.112	8.965	19.808
ARG	C	6.274	6.588	17.774
ARG	C	5.269	6.671	16.505
ARG	C	4.088	5.592	16.602
ARG	N	2.755	6.307	16.97
ARG	C	2.333	6.605	18.258
ARG	N	3.052	6.307	19.372
ARG	N	1.142	7.224	18.416
ARG	H	3.981	5.822	19.174
ARG	H	2.656	6.57	20.325
ARG	H	0.594	7.45	17.531
ARG	H	0.837	7.442	19.412
ARG	H	2.067	6.614	16.211
LYS	N	6.047	9.68	18.749
LYS	H	5.238	9.633	17.966
LYS	C	6.128	10.649	19.921
LYS	C	4.763	10.704	20.705
LYS	O	4.594	11.468	21.734
LYS	C	6.544	12.117	19.377
LYS	C	7.476	12.943	20.406
LYS	C	8.896	12.279	20.706
LYS	C	8.95	11.818	22.238
LYS	N	9.414	10.356	22.315
LYS	H	10.309	10.274	22.897
LYS	H	8.686	9.741	22.801
LYS	H	9.567	10.04	21.322
TRP	N	3.6	9.825	20.232
TRP	H	3.601	9.169	19.422
TRP	C	2.442	10.104	21.181
TRP	C	2.126	8.844	22.07
TRP	O	1.706	7.742	21.564
TRP	C	1.131	10.506	20.315
TRP	C	-0.182	10.785	21.18
TRP	C	-0.383	11.924	22.09
TRP	N	-1.669	11.832	22.794
TRP	C	-2.249	10.603	22.299
TRP	H	-2.063	12.49	23.54
TRP	C	-1.352	9.959	21.317
TRP	C	-3.529	9.969	22.654
TRP	C	-1.721	8.67	20.692
TRP	C	-2.993	8.067	21.055
TRP	C	-3.886	8.707	22.018

## Sheet: ATHP1 (maj+minor groove)+DNA
ATHP1 (major and minor groove) bound to DNA FL876
GUA	H	-2.256	9.341	0.303
GUA	O	-1.74	9.04	-0.26
GUA	C	-2.672	8.396	-0.927
GUA	C	-3.344	7.235	-0.397
GUA	O	-2.593	5.994	-0.499
GUA	C	-2.477	5.399	0.464
GUA	N	-1.289	4.551	0.464
GUA	C	-1.265	3.177	0.464
GUA	N	-2.949	0.139	0.463
GUA	H	-2.717	-0.834	0.462
GUA	H	-3.921	0.373	0.463
GUA	N	-2.342	2.364	0.464
GUA	C	-1.999	1.087	0.464
GUA	N	-0.7	0.641	0.464
GUA	H	-0.53	-0.353	0.464
GUA	C	0.424	1.46	0.464
GUA	O	1.554	0.955	0.464
GUA	C	0.071	2.833	0.464
GUA	N	0.87	3.969	0.464
GUA	C	0.023	4.962	0.464
GUA	C	-2.396	6.566	1.196
GUA	C	-3.528	7.391	0.735
GUA	O	-4.769	6.805	1.017
GUA	P	-5.717	7.533	1.808
GUA	O	-6.555	8.576	1.334
GUA	O	-4.803	7.994	2.61
GUA	O	-6.651	6.361	2.228
GUA	C	-7.042	5.296	1.563
GUA	C	-6.917	3.96	2.093
GUA	O	-5.586	3.384	1.991
GUA	C	-5.147	2.966	2.954
GUA	N	-3.687	2.963	2.954
GUA	C	-2.872	1.857	2.954
GUA	N	-2.484	-1.595	2.953
GUA	H	-1.731	-2.253	2.952
GUA	H	-3.412	-1.967	2.953
GUA	N	-3.278	0.57	2.955
GUA	C	-2.259	-0.272	2.954
GUA	N	-0.942	0.117	2.954
GUA	H	-0.227	-0.595	2.954
GUA	C	-0.5	1.436	2.954
GUA	O	0.713	1.679	2.954
GUA	C	-1.583	2.35	2.954
GUA	N	-1.59	3.739	2.954
GUA	C	-2.856	4.058	2.954
GUA	C	-5.757	3.964	3.686
GUA	C	-7.157	3.981	3.225
GUA	O	-7.829	2.784	3.507
ADE	P	-8.975	2.809	4.297
ADE	O	-10.261	3.174	3.822
ADE	O	-8.496	3.715	5.099
ADE	O	-9.057	1.314	4.718
ADE	C	-8.758	0.218	4.053
ADE	C	-7.883	-0.798	4.583
ADE	O	-6.464	-0.498	4.481
ADE	C	-5.864	-0.583	5.444
ADE	N	-4.672	0.26	5.444
ADE	C	-2.594	0.978	5.444
ADE	N	-3.397	2.111	5.444
ADE	C	-4.617	1.633	5.444
ADE	N	-0.722	-0.456	5.444
ADE	C	-1.595	-1.469	5.444
ADE	N	-2.926	-1.438	5.444
ADE	C	-3.367	-0.169	5.444
ADE	C	-1.199	0.808	5.444
ADE	N	-0.329	1.82	5.444
ADE	H	0.648	1.669	5.555
ADE	H	-0.625	2.764	5.333
ADE	C	-6.94	-0.122	6.176
ADE	C	-8.091	-0.92	5.715
ADE	O	-7.945	-2.285	5.997
THY	P	-8.95	-2.913	6.789
THY	O	-10.211	-3.361	6.315
THY	O	-9.084	-1.898	7.59
THY	O	-8.15	-4.18	7.209
THY	C	-7.273	-4.9	6.544
THY	C	-5.97	-5.221	7.074
THY	O	-4.988	-4.154	6.971
THY	C	-4.449	-3.876	7.934
THY	N	-3.963	-2.488	7.934
THY	C	-4.85	-1.434	7.934
THY	C	-2.603	-2.279	7.934
THY	O	-1.79	-3.188	7.934
THY	N	-2.228	-0.958	7.934
THY	H	-1.234	-0.782	7.934
THY	C	-3.059	0.146	7.934
THY	O	-2.577	1.276	7.934
THY	C	-4.474	-0.148	7.934
THY	C	-5.479	0.965	7.934
THY	C	-5.592	-4.124	8.666
THY	C	-6.069	-5.441	8.205
THY	O	-5.16	-6.469	8.486
ADE	P	-5.604	-7.552	9.277
ADE	O	-6.372	-8.646	8.802
ADE	O	-6.302	-6.802	10.079
ADE	O	-4.219	-8.121	9.698
ADE	C	-3.087	-8.199	9.033
ADE	C	-1.839	-7.707	9.563
ADE	O	-1.656	-6.268	9.461
ADE	C	-1.378	-5.729	10.424
ADE	N	-1.782	-4.327	10.424
ADE	C	-1.777	-2.128	10.424
ADE	N	-3.111	-2.513	10.424
ADE	C	-3.061	-3.823	10.424
ADE	N	0.193	-0.832	10.424
ADE	C	0.863	-1.989	10.424
ADE	N	0.396	-3.236	10.424
ADE	C	-0.948	-3.235	10.424
ADE	C	-1.158	-0.866	10.424
ADE	N	-1.827	0.288	10.424
ADE	H	-1.351	1.168	10.424
ADE	H	-2.827	0.312	10.424
ADE	C	-2.167	-6.594	11.156
ADE	C	-1.792	-7.943	10.694
ADE	O	-0.455	-8.255	10.976
THY	P	-0.193	-9.41	11.769
THY	O	-0.184	-10.748	11.295
THY	O	-1.195	-9.203	12.57
THY	O	1.267	-9.072	12.189
THY	C	2.235	-8.48	11.524
THY	C	2.967	-7.355	12.053
THY	O	2.282	-6.077	11.951
THY	C	2.197	-5.477	12.914
THY	N	1.047	-4.561	12.914
THY	C	-0.241	-5.051	12.914
THY	C	1.296	-3.207	12.914
THY	O	2.422	-2.739	12.914
THY	N	0.172	-2.419	12.914
THY	H	0.332	-1.422	12.914
THY	C	-1.144	-2.841	12.914
THY	O	-2.052	-2.014	12.914
THY	C	-1.332	-4.274	12.914
THY	C	-2.714	-4.858	12.915
THY	C	2.055	-6.638	13.646
THY	C	3.143	-7.521	13.185
THY	O	4.413	-7.001	13.466
THY	P	5.294	-7.782	14.259
THY	O	6.076	-8.868	13.784
THY	O	4.357	-8.194	15.06
THY	O	6.288	-6.661	14.679
THY	C	6.734	-5.617	14.014
THY	C	6.679	-4.277	14.543
THY	O	5.38	-3.631	14.442
THY	C	4.964	-3.191	15.404
THY	N	3.495	-3.111	15.404
THY	C	2.73	-4.257	15.404
THY	C	2.914	-1.864	15.404
THY	O	3.561	-0.829	15.404
THY	N	1.541	-1.873	15.404
THY	H	1.094	-0.968	15.404
THY	C	0.713	-2.979	15.404
THY	O	-0.506	-2.831	15.404
THY	C	1.391	-4.255	15.404
THY	C	0.602	-5.531	15.404
THY	C	5.521	-4.22	16.136
THY	C	6.918	-4.31	15.675
THY	O	7.652	-3.15	15.957
GUA	P	8.863	-3.297	16.748
GUA	O	10.13	-3.729	16.274
GUA	O	8.338	-4.176	17.55
GUA	O	9.024	-1.808	17.168
GUA	C	8.783	-0.698	16.503
GUA	C	7.918	0.392	17.043
GUA	O	6.515	0.447	17.145
GUA	C	6.017	0.221	18.12
GUA	N	4.777	-0.582	18.095
GUA	C	3.499	-0.106	18.183
GUA	N	1.238	2.488	18.494
GUA	H	0.25	2.615	18.429
GUA	H	1.783	3.298	18.658
GUA	N	3.145	1.199	18.311
GUA	C	1.803	1.294	18.369
GUA	N	0.874	0.316	18.315
GUA	H	-0.108	0.511	18.368
GUA	C	1.294	-0.967	18.187
GUA	O	0.427	-1.839	18.142
GUA	C	2.683	-1.189	18.117
GUA	N	3.409	-2.337	17.989
GUA	C	4.672	-1.918	17.981
GUA	C	7.183	-0.488	18.632
GUA	C	8.349	0.185	18.129
GUA	O	8.636	1.448	18.576
CYT	P	9.406	1.518	19.626
CYT	O	10.619	2.356	19.522
CYT	O	9.579	0.151	20.032
CYT	O	8.373	2.295	20.332
CYT	C	7.784	3.517	20
CYT	C	6.682	3.935	20.71
CYT	O	5.494	3.231	20.478
CYT	C	4.915	2.592	21.314
CYT	N	4.192	1.367	21.012
CYT	C	4.84	0.244	20.717
CYT	C	4.177	-0.864	20.444
CYT	C	2.798	1.395	21.038
CYT	O	2.237	2.435	21.311
CYT	N	2.118	0.293	20.767
CYT	C	2.733	-0.808	20.477
CYT	N	2.044	-1.884	20.213
CYT	H	1.044	-1.892	20.224
CYT	H	2.501	-2.724	19.993
CYT	C	6.122	2.32	21.983
CYT	C	6.931	3.565	21.804
CYT	O	6.502	4.636	22.435
CYT	P	6.639	4.509	23.626
CYT	O	6.566	5.853	24.088
CYT	O	7.81	3.667	23.877
CYT	O	5.32	3.705	23.936
CYT	C	4.254	4.378	24.436
CYT	C	3.265	3.372	24.846
CYT	O	3.081	2.322	24.146
CYT	C	3.271	1.036	24.559
CYT	N	3.274	-0.195	23.716
CYT	C	4.394	-0.531	23.223
CYT	C	4.389	-1.497	22.553
CYT	C	2.026	-0.741	23.462
CYT	O	0.962	-0.284	23.828
CYT	N	1.936	-1.731	22.783
CYT	C	3.075	-2.172	22.32
CYT	N	2.918	-3.094	21.575
CYT	H	1.959	-3.106	21.379
CYT	H	3.642	-3.269	21.066
CYT	C	4.245	1.308	25.417
CYT	C	3.738	2.638	25.784
CYT	O	2.643	2.482	26.459
CYT	P	2.079	3.746	27.06
CYT	O	2.308	4.978	26.469
CYT	O	2.584	3.722	28.103
CYT	O	0.503	3.472	27.09
CYT	C	-0.286	3.676	26.213
CYT	C	-1.357	2.612	26.14
CYT	O	-0.809	1.449	25.7
CYT	C	-0.76	0.306	26.316
CYT	N	0.282	-0.874	25.904
CYT	C	1.583	-0.855	26.147
CYT	C	2.403	-1.784	25.814
CYT	C	-0.234	-1.78	25.2
CYT	O	-1.406	-1.669	24.873
CYT	N	0.542	-2.757	24.821
CYT	C	1.852	-2.832	25.112
CYT	N	2.625	-3.766	24.642
CYT	H	2.141	-4.074	24.034
CYT	H	3.632	-3.715	24.654
CYT	C	-0.915	0.897	27.365
CYT	C	-1.821	2.063	27.149
CYT	O	-3.184	1.653	27.074
CYT	P	-3.944	1.078	28.038
CYT	O	-5.17	1.868	28.226
CYT	O	-2.987	0.93	28.878
CYT	O	-4.385	-0.386	27.686
CYT	C	-4.762	-0.618	26.67
CYT	C	-4.629	-2.087	26.421
CYT	O	-3.278	-2.388	26.164
CYT	C	-2.959	-3.675	26.522
CYT	N	-1.481	-4.435	26.418
CYT	C	-0.346	-3.811	26.68
CYT	C	0.819	-4.412	26.59
CYT	C	-1.471	-5.68	25.932
CYT	O	-2.52	-6.167	25.564
CYT	N	-0.32	-6.357	25.809
CYT	C	0.848	-5.796	26.139
CYT	N	2	-6.466	25.918
CYT	H	1.795	-7.14	25.393
CYT	H	2.9	-6.013	25.945
CYT	C	-3.655	-3.707	27.54
CYT	C	-4.955	-3.028	27.288
CYT	O	-5.944	-3.966	26.977
CYT	P	-7.402	-3.459	26.661
CYT	O	-7.358	-2.01	26.439
CYT	O	-8.396	-3.923	27.406
CYT	O	-7.671	-4.237	25.633
CYT	C	-7.016	-3.824	24.735
CYT	C	-7.47	-2.437	24.444
CYT	O	-6.447	-1.493	24.623
CYT	C	-5.979	-0.802	23.771
CYT	N	-4.522	0.009	23.75
CYT	C	-3.365	-0.641	23.894
CYT	C	-2.218	0.005	23.885
CYT	C	-4.583	1.409	23.701
CYT	O	-5.683	2.015	23.71
CYT	N	-3.455	2.142	23.691
CYT	C	-2.248	1.505	23.757
CYT	N	-1.141	2.297	23.832
CYT	H	-1.438	3.216	24.004
CYT	H	-0.261	1.937	24.084
CYT	C	-6.416	-1.713	22.913
CYT	C	-7.71	-2.246	23.322
CYT	O	-8.781	-1.324	23.176
GUA	P	-9.562	-1.291	22.129
GUA	O	-11.014	-1.149	22.313
GUA	O	-9.12	-2.421	21.494
GUA	O	-9.039	0.064	21.625
GUA	C	-8.693	1.179	22.239
GUA	C	-7.994	2.233	21.62
GUA	O	-6.599	2.004	21.634
GUA	C	-6.009	1.759	20.691
GUA	N	-4.943	0.742	20.764
GUA	C	-3.596	0.982	20.81
GUA	N	-0.885	3.139	20.855
GUA	H	0.092	3.077	21.008
GUA	H	-1.249	4.048	20.702
GUA	N	-3.002	2.208	20.797
GUA	C	-1.665	2.062	20.855
GUA	N	-0.936	0.926	20.918
GUA	H	0.066	0.942	20.957
GUA	C	-1.591	-0.267	20.928
GUA	O	-0.903	-1.284	20.986
GUA	C	-3	-0.236	20.871
GUA	N	-3.931	-1.24	20.864
GUA	C	-5.09	-0.599	20.799
GUA	C	-7.202	1.312	20.061
GUA	C	-8.293	2.165	20.499
GUA	O	-8.279	3.482	20.088
D
CYT	P	-8.468	3.696	18.908
CYT	O	-9.385	4.833	18.726
CYT	O	-8.798	2.404	18.426
CYT	O	-7.006	4.129	18.546
CYT	C	-6.235	5.035	19.136
CYT	C	-5.157	5.672	18.5
CYT	O	-4.045	4.821	18.429
CYT	C	-3.834	4.166	17.507
CYT	N	-3.583	2.723	17.656
CYT	C	-4.552	1.875	17.973
CYT	C	-4.316	0.567	18.107
CYT	C	-2.3	2.246	17.459
CYT	O	-1.439	3.044	17.17
CYT	N	-2.048	0.936	17.588
CYT	C	-2.979	0.099	17.897
CYT	N	-2.71	-1.191	18.02
CYT	H	-1.799	-1.562	17.885
CYT	H	-3.409	-1.835	18.254
CYT	C	-5.125	4.461	16.939
CYT	C	-5.506	5.787	17.389
CYT	O	-4.514	6.985	17.341
ADE	P	-4.784	8.096	16.55
ADE	O	-5.433	9.265	17.025
ADE	O	-5.557	7.423	15.749
ADE	O	-3.347	8.518	16.13
ADE	C	-2.213	8.477	16.795
ADE	C	-1.023	7.857	16.265
ADE	O	-0.991	6.407	16.367
ADE	C	-0.771	5.842	15.404
ADE	N	-1.32	4.49	15.404
ADE	C	-1.545	2.302	15.404
ADE	N	-2.831	2.825	15.404
ADE	C	-2.644	4.122	15.404
ADE	N	0.279	0.807	15.404
ADE	C	1.066	1.888	15.404
ADE	N	0.732	3.177	15.404
ADE	C	-0.604	3.317	15.404
ADE	C	-1.061	0.983	15.404
ADE	N	-1.847	-0.096	15.404
ADE	H	-1.465	-1.02	15.404
ADE	H	-2.844	-0.016	15.404
ADE	C	-1.466	6.785	14.672
ADE	C	-0.951	8.087	15.133
ADE	O	0.41	8.257	14.851
ADE	P	0.79	9.37	14.061
ADE	O	0.938	10.7	14.535
ADE	O	-0.229	9.27	13.259
ADE	O	2.206	8.882	13.64
ADE	C	3.107	8.192	14.305
ADE	C	3.717	6.997	13.775
ADE	O	2.903	5.797	13.877
ADE	C	2.755	5.209	12.914
ADE	N	1.525	4.424	12.914
ADE	C	0.074	2.771	12.914
ADE	N	-0.672	3.943	12.914
ADE	C	0.232	4.892	12.914
ADE	N	0.695	0.496	12.914
ADE	C	1.963	0.922	12.914
ADE	N	2.437	2.165	12.914
ADE	C	1.429	3.053	12.914
ADE	C	-0.295	1.415	12.914
ADE	N	-1.561	0.992	12.914
ADE	H	-1.786	0.018	12.914
ADE	H	-2.327	1.635	12.914
ADE	C	2.736	6.38	12.182
ADE	C	3.909	7.143	12.643
ADE	O	5.118	6.493	12.361
THY	P	6.078	7.186	11.568
THY	O	6.97	8.184	12.043
THY	O	5.189	7.694	10.767
THY	O	6.95	5.967	11.148
THY	C	7.284	4.882	11.813
THY	C	7.09	3.555	11.284
THY	O	5.73	3.049	11.386
THY	C	5.27	2.655	10.424
THY	N	3.801	2.729	10.424
THY	C	3.16	3.948	10.424
THY	C	3.093	1.549	10.424
THY	O	3.628	0.452	10.424
THY	N	1.729	1.701	10.424
THY	H	1.19	0.847	10.424
THY	C	1.02	2.888	10.424
THY	O	-0.207	2.868	10.424
THY	C	1.828	4.087	10.424
THY	C	1.178	5.439	10.423
THY	C	5.931	3.62	9.691
THY	C	7.331	3.563	10.152
THY	O	7.94	2.333	9.871
ADE	P	9.109	2.335	9.081
ADE	O	10.413	2.633	9.555
ADE	O	8.679	3.265	8.279
ADE	O	9.113	0.838	8.66
ADE	C	8.758	-0.24	9.325
ADE	C	7.83	-1.209	8.795
ADE	O	6.429	-0.835	8.897
ADE	C	5.825	-0.889	7.934
ADE	N	4.68	0.015	7.934
ADE	C	2.641	0.841	7.934
ADE	N	3.502	1.931	7.934
ADE	C	4.696	1.389	7.934
ADE	N	0.697	-0.493	7.934
ADE	C	1.516	-1.551	7.934
ADE	N	2.846	-1.589	7.934
ADE	C	3.353	-0.345	7.934
ADE	C	1.24	0.744	7.934
ADE	N	0.423	1.801	7.934
ADE	H	-0.571	1.693	7.934
ADE	H	0.778	2.736	7.934
ADE	C	6.924	-0.485	7.202
ADE	C	8.031	-1.343	7.663
ADE	O	7.815	-2.698	7.381
THY	P	8.785	-3.377	6.588
THY	O	10.021	-3.891	7.063
THY	O	8.972	-2.371	5.787
THY	O	7.921	-4.601	6.168
THY	C	7.006	-5.274	6.834
THY	C	5.689	-5.526	6.304
THY	O	4.764	-4.409	6.406
THY	C	4.24	-4.104	5.444
THY	N	3.827	-2.692	5.444
THY	C	4.768	-1.686	5.444
THY	C	2.48	-2.412	5.444
THY	O	1.62	-3.277	5.444
THY	N	2.175	-1.073	5.444
THY	H	1.192	-0.845	5.444
THY	C	3.063	-0.014	5.444
THY	O	2.64	1.139	5.444
THY	C	4.46	-0.382	5.444
THY	C	5.522	0.677	5.443
THY	C	5.369	-4.411	4.711
THY	C	5.776	-5.751	5.172
THY	O	4.814	-6.731	4.891
CYT	P	5.246	-7.857	4.1
CYT	O	5.961	-8.987	4.575
CYT	O	5.978	-7.141	3.298
CYT	O	3.835	-8.36	3.679
CYT	C	2.7	-8.385	4.344
CYT	C	1.478	-7.834	3.815
CYT	O	1.363	-6.389	3.917
CYT	C	1.11	-5.838	2.954
CYT	N	1.584	-4.447	2.954
CYT	C	2.917	-4.144	2.954
CYT	C	3.337	-2.873	2.954
CYT	C	0.63	-3.427	2.954
CYT	O	-0.573	-3.731	2.953
CYT	N	1.039	-2.137	2.954
CYT	C	2.344	-1.853	2.954
CYT	N	2.703	-0.566	2.953
CYT	H	2.022	0.166	2.953
CYT	H	3.665	-0.292	2.952
CYT	C	1.857	-6.739	2.221
CYT	C	1.419	-8.068	2.682
CYT	O	0.068	-8.317	2.401
CYT	P	-0.275	-9.443	1.61
CYT	O	-0.347	-10.779	2.085
CYT	O	0.736	-9.284	0.808
CYT	O	-1.717	-9.036	1.189
CYT	C	-2.657	-8.399	1.854
CYT	C	-3.334	-7.242	1.325
CYT	O	-2.59	-5.997	1.427
CYT	C	-2.477	-5.402	0.464
CYT	N	-1.285	-4.542	0.464
CYT	C	-0.023	-5.068	0.464
CYT	C	1.056	-4.275	0.464
CYT	C	-1.472	-3.158	0.464
CYT	O	-2.628	-2.709	0.463
CYT	N	-0.391	-2.344	0.464
CYT	C	0.837	-2.868	0.464
CYT	N	1.875	-2.027	0.463
CYT	H	1.744	-1.036	0.463
CYT	H	2.818	-2.361	0.462
CYT	C	-2.39	-6.569	-0.269
CYT	C	-3.517	-7.399	0.192
CYT	O	-4.762	-6.819	-0.089
CYT	H	-4.81	-6.774	-0.807
GLY	C	-4.883	0.463	12.007
GLY	N	-5.655	1.596	11.505
GLY	H	-6.638	1.585	11.389
GLY	C	-5.781	-0.547	12.68
GLY	O	-6.995	-0.361	12.807
ARG	C	-4.686	2.669	11.238
ARG	O	-3.493	2.463	11.458
ARG	C	-5.185	3.99	10.702
ARG	N	-5.041	4.052	9.25
ARG	H	-5.658	3.609	8.615
ARG	C	-6.678	4.221	11.067
ARG	C	-7.07	5.694	11.38
ARG	C	-5.857	6.536	11.808
ARG	N	-6.262	7.492	12.88
ARG	H	-6.303	7.142	13.816
ARG	C	-6.573	8.771	12.693
ARG	N	-6.565	9.351	11.525
ARG	N	-6.901	9.483	13.724
ARG	H	-6.315	8.829	10.71
ARG	H	-6.808	10.318	11.445
ARG	H	-6.916	9.067	14.635
ARG	H	-7.139	10.447	13.611
GLY	C	-3.847	4.87	8.99
GLY	O	-3.217	5.33	9.947
GLY	C	-3.43	5.122	7.562
GLY	N	-2.392	6.146	7.493
GLY	H	-2.556	7.11	7.649
ARG	C	-1.143	5.446	7.16
ARG	O	-1.166	4.227	7.007
ARG	C	0.13	6.246	7.017
ARG	N	0.705	6.079	5.686
ARG	H	0.261	6.375	4.852
ARG	C	-0.121	7.761	7.267
ARG	C	0.929	8.474	8.164
ARG	C	0.347	8.872	9.531
ARG	N	-1.139	8.967	9.437
ARG	H	-1.518	9.508	8.688
ARG	C	-2.001	8.391	10.269
ARG	N	-1.642	7.662	11.289
ARG	N	-3.268	8.558	10.056
ARG	H	-0.672	7.512	11.479
ARG	H	-2.337	7.253	11.881
ARG	H	-3.576	9.109	9.281
ARG	H	-3.937	8.135	10.667
LYS	C	2.003	5.416	5.878
LYS	O	2.368	5.132	7.028
LYS	C	2.852	5.101	4.668
LYS	N	2.467	5.931	3.53
LYS	H	3.163	6.694	3.405
LYS	H	1.527	6.343	3.703
LYS	H	2.436	5.347	2.67
LYS	C	4.359	5.314	4.977
LYS	C	5.264	4.176	4.441
LYS	C	5.262	4.014	2.918
LYS	C	4.723	2.623	2.559
LYS	N	3.454	2.765	1.823
LYS	H	3.635	3.212	0.901
LYS	H	2.798	3.356	2.373
LYS	H	3.032	1.825	1.676
ARG	N	-5.193	-1.789	13.2
ARG	H	-4.254	-2.1	13.186
ARG	C	-6.293	-2.55	13.785
ARG	C	-6.411	-3.912	13.041
ARG	C	-7.859	-4.365	12.701
ARG	C	-8.194	-4.156	11.215
ARG	N	-8.22	-2.696	10.907
ARG	H	-7.346	-2.253	10.713
ARG	C	-9.31	-1.936	10.871
ARG	N	-10.51	-2.385	11.111
ARG	N	-9.177	-0.681	10.58
ARG	H	-10.648	-3.349	11.338
ARG	H	-11.294	-1.765	11.069
ARG	H	-8.27	-0.305	10.39
ARG	H	-9.981	-0.087	10.546
ARG	C	-6.085	-2.749	15.267
ARG	O	-5.358	-3.635	15.71
PRO	N	-6.773	-1.854	16.209
PRO	C	-8.189	-1.901	15.922
PRO	C	-6.408	-2.253	17.561
PRO	C	-8.747	-2.666	17.124
PRO	C	-7.776	-2.301	18.257
PRO	C	-5.679	-3.608	17.574
PRO	O	-6.274	-4.64	17.265
ARG	N	-4.262	-3.671	17.96
ARG	H	-3.646	-2.946	18.234
ARG	C	-3.875	-5.075	17.871
ARG	C	-2.895	-5.25	16.677
ARG	C	-2.829	-6.679	16.068
ARG	C	-4.198	-7.153	15.554
ARG	N	-4.008	-8.225	14.533
ARG	H	-3.335	-8.935	14.733
ARG	C	-4.66	-8.31	13.377
ARG	N	-5.557	-7.447	12.99
ARG	N	-4.393	-9.305	12.592
ARG	H	-5.787	-6.668	13.573
ARG	H	-6.016	-7.564	12.109
ARG	H	-3.711	-9.984	12.859
ARG	H	-4.87	-9.393	11.717
ARG	C	-3.256	-5.548	19.165
ARG	O	-3.9	-6.171	20.006
LYS	N	-1.839	-5.255	19.426
LYS	H	-1.178	-4.772	18.87
LYS	C	-1.536	-5.831	20.734
LYS	C	-0.554	-7.021	20.558
LYS	C	0.291	-6.936	19.262
LYS	C	1.803	-7.064	19.47
LYS	C	2.494	-5.795	18.955
LYS	N	1.494	-4.725	18.788
LYS	H	1.744	-4.142	17.964
LYS	H	1.478	-4.13	19.641
LYS	H	0.555	-5.147	18.643
LYS	C	-0.961	-4.788	21.664
LYS	O	0.197	-4.354	21.422
LYS	O	-1.668	-4.406	22.634
ARG	C	9.299	-4.385	11.529
ARG	N	8.782	-5.311	10.445
ARG	H	9.1	-5.344	9.429
ARG	C	9.45	-2.921	10.989
ARG	O	8.449	-2.142	10.858
ARG	C	10.703	-4.96	12.077
ARG	C	10.679	-5.527	13.588
ARG	C	11.644	-4.7	14.555
ARG	N	11.136	-3.242	14.674
ARG	C	11.896	-2.111	14.444
ARG	N	13.196	-2.146	14.073
ARG	N	11.313	-0.909	14.598
ARG	H	13.593	-3.125	13.971
ARG	H	13.708	-1.23	13.917
ARG	H	10.292	-0.903	14.887
ARG	H	11.912	-0.054	14.417
ARG	H	10.133	-3.032	14.957
PRO	C	7.717	-6.185	11.101
PRO	O	7.442	-6.028	12.34
PRO	C	6.954	-7.288	10.236
PRO	N	5.645	-6.762	9.692
PRO	C	5.622	-6.534	8.208
PRO	C	7.157	-6.657	7.818
PRO	C	7.729	-7.68	8.9
ARG	C	5.345	-5.434	10.382
ARG	O	6.166	-4.987	11.247
ARG	C	4.032	-4.662	10.004
ARG	N	2.84	-5.595	9.987
ARG	H	2.535	-6.258	10.765
ARG	C	3.738	-3.46	11.041
ARG	C	4.39	-2.035	10.657
ARG	C	4.58	-1.097	11.935
ARG	N	6.083	-0.774	12.125
ARG	C	6.618	-0.068	13.183
ARG	N	5.881	0.43	14.203
ARG	N	7.947	0.139	13.205
ARG	H	4.842	0.23	14.123
ARG	H	6.372	0.963	14.976
ARG	H	8.509	-0.261	12.398
ARG	H	8.339	0.685	14.025
ARG	H	6.806	-1.095	11.414
LYS	C	2.162	-5.4	8.634
LYS	O	2.661	-4.556	7.803
LYS	C	0.877	-6.235	8.3
LYS	N	0.351	-5.893	6.92
LYS	H	0.895	-6.006	5.945
LYS	C	1.179	-7.816	8.382
LYS	C	-0.147	-8.718	8.481
LYS	C	-0.259	-9.866	7.388
LYS	C	-1.219	-9.381	6.212
LYS	N	-0.582	-9.72	4.865
LYS	H	-0.682	-8.904	4.185
LYS	H	0.464	-9.895	4.964
LYS	H	-1.071	-10.578	4.512
PRO	C	-1.065	-5.365	7.12
PRO	O	-1.556	-5.292	8.299
PRO	C	-1.926	-4.904	5.857
PRO	N	-1.936	-5.959	4.776
PRO	C	-3.249	-6.659	4.586
PRO	H	-1.079	-6.188	4.197
PRO	C	-4.073	-6.197	5.864
PRO	C	-3.48	-4.752	6.181
GLY	N	10.838	-2.412	10.607
GLY	H	11.803	-2.981	10.669
GLY	C	10.652	-0.988	10.129
GLY	C	11.524	0.007	10.971
GLY	O	12.585	-0.372	11.582
ARG	N	11.097	1.467	11.067
ARG	H	10.243	1.914	10.612
ARG	C	12.13	2.156	11.938
ARG	C	11.584	2.367	13.392
ARG	O	10.377	2.108	13.706
ARG	C	12.535	3.56	11.25
ARG	C	11.535	4.084	10.098
ARG	C	12.227	4.093	8.661
ARG	N	11.141	4.164	7.558
ARG	C	10.924	3.205	6.589
ARG	N	11.645	2.065	6.489
ARG	N	9.944	3.413	5.693
ARG	H	12.402	1.964	7.227
ARG	H	11.414	1.379	5.714
ARG	H	9.389	4.313	5.788
ARG	H	9.793	2.666	4.955
ARG	H	10.482	4.996	7.493
PRO	N	12.529	2.903	14.465
PRO	C	11.757	3.011	15.759
PRO	C	13.118	4.192	13.968
PRO	C	12.143	4.478	16.249
PRO	C	12.405	5.272	14.891
PRO	C	10.189	2.823	15.526
PRO	O	9.678	1.651	15.468
LYS	N	9.293	4.048	15.371
LYS	H	9.613	5.123	15.402
LYS	C	7.886	3.524	15.167
LYS	C	7.289	4.029	13.809
LYS	O	6.974	3.22	12.858
LYS	C	6.96	3.978	16.407
LYS	C	5.608	4.722	15.957
LYS	C	5.41	6.177	16.569
LYS	C	4.757	6.051	18.016
LYS	N	5.506	6.961	18.992
LYS	H	5.824	6.414	19.85
LYS	H	6.389	7.36	18.551
LYS	H	4.839	7.729	19.251

[truncated: 3 more sheets: ATHP2 (maj+minor groove)+DNA, ATHP3 (maj+minor groove)+DNA, Hoescht +DNA]
